# Supplementary material for: Ethyl 1-tert-butyl-5-phenyl-1H-pyrazole-4-carboxyl­ate
Source: Acta Crystallogr Sect E Struct Rep Online. 2010 Aug 11;66(Pt 9):o2228. doi: 10.1107/S1600536810030643 (PMC3007952; doi:10.1107/S1600536810030643)
Supplement: Supplementary file 2 [file e-66-o2228-Isup2.hkl]

# 
# h,k,l, Fc-squared, Fo-squared, sigma(Fo-squared) and status flag 
# 
data_I
_shelx_title ' ach4m in P-1 (100K)' 
_shelx_refln_list_code          4 
_shelx_F_calc_maximum      101.25 
_exptl_crystal_F_000       292.00 
_reflns_d_resolution_high  0.8255 
 
loop_ 
 _symmetry_equiv_pos_as_xyz 
 'x, y, z' 
 '-x, -y, -z' 
 
_cell_length_a     9.0665 
_cell_length_b     9.3351 
_cell_length_c    10.5408 
_cell_angle_alpha 110.450 
_cell_angle_beta  113.987 
_cell_angle_gamma  97.645 
 
_shelx_F_squared_multiplier     1.000 
 
loop_ 
 _refln_index_h 
 _refln_index_k 
 _refln_index_l 
 _refln_F_squared_calc 
 _refln_F_squared_meas 
 _refln_F_squared_sigma 
 _refln_observed_status 
   1   0   0        0.78        1.74      0.27 o 
   2   0   0       47.12       45.31      1.72 o 
   3   0   0      959.37      904.72      8.11 o 
   4   0   0      127.38      102.88      1.63 o 
   5   0   0      149.64      140.70      2.13 o 
   6   0   0        1.37        2.27      0.58 o 
   7   0   0       41.52       39.35      2.09 o 
   8   0   0      148.74      144.60      4.58 o 
   9   0   0       76.96       71.64      4.96 o 
  -9   1   0        6.13        7.16      1.84 o 
  -8   1   0      260.70      277.46      5.21 o 
  -7   1   0       30.70       31.65      1.71 o 
  -6   1   0       53.04       51.25      1.45 o 
  -5   1   0       77.15       71.29      1.49 o 
  -4   1   0        0.95        1.36      0.40 o 
  -3   1   0       39.73       35.44      1.16 o 
  -2   1   0      523.54      528.09      5.74 o 
  -1   1   0     1888.32     1760.83     16.50 o 
   0   1   0      666.24      647.74     27.37 o 
   1   1   0        0.40       -0.22      0.26 o 
   2   1   0        7.38        7.72      0.60 o 
   3   1   0       11.27        7.62      0.73 o 
   4   1   0       35.65       40.78      1.19 o 
   5   1   0      105.40       97.53      2.27 o 
   6   1   0        3.89        2.60      0.78 o 
   7   1   0        4.75        6.71      1.13 o 
   8   1   0      205.85      200.44      5.62 o 
   9   1   0        9.51        8.70      1.87 o 
  -9   2   0      303.77      334.85      6.75 o 
  -8   2   0       54.07       59.64      2.93 o 
  -7   2   0        1.05        1.80      0.72 o 
  -6   2   0        3.63        4.90      0.65 o 
  -5   2   0      134.41      132.38      2.10 o 
  -4   2   0      184.67      175.16      2.24 o 
  -3   2   0       72.57       75.04      1.32 o 
  -2   2   0     4415.15     4139.54     35.75 o 
  -1   2   0        0.08        0.15      0.65 o 
   0   2   0     1860.95     1814.09     70.76 o 
   1   2   0     2676.86     2609.29     49.74 o 
   2   2   0       69.04       76.38      1.85 o 
   3   2   0      295.47      311.90      5.26 o 
   4   2   0      175.90      173.51      3.18 o 
   5   2   0      457.83      430.59      5.55 o 
   6   2   0      135.06      127.08      3.40 o 
   7   2   0       23.24       28.01      2.44 o 
   8   2   0       24.11       27.90      2.48 o 
 -10   3   0        1.69        1.97      1.72 o 
  -9   3   0        0.28        0.18      1.64 o 
  -8   3   0       28.94       32.75      2.47 o 
  -7   3   0       13.04       16.50      1.23 o 
  -6   3   0        0.49        1.29      0.55 o 
  -5   3   0      168.35      165.09      2.27 o 
  -4   3   0       98.73      112.93      1.61 o 
  -3   3   0      123.86      116.27      1.65 o 
  -2   3   0       97.60       83.64      1.63 o 
  -1   3   0       15.71       17.69      1.21 o 
   0   3   0      144.63      133.81      4.72 o 
   1   3   0      230.05      250.14      6.50 o 
   2   3   0       48.34       46.56      1.83 o 
   3   3   0        1.45        1.97      0.45 o 
   4   3   0       95.22       99.77      2.41 o 
   5   3   0       13.27       12.93      1.64 o 
   6   3   0       30.15       28.38      2.53 o 
   7   3   0       66.76       71.39      3.25 o 
   8   3   0        9.89        8.71      2.22 o 
 -10   4   0        2.35        2.62      1.79 o 
  -9   4   0        7.86       10.53      1.82 o 
  -8   4   0        5.07        7.21      1.59 o 
  -7   4   0        3.03        2.08      1.14 o 
  -6   4   0       51.56       51.65      1.64 o 
  -5   4   0       28.18       29.68      1.06 o 
  -4   4   0       79.43       86.80      1.38 o 
  -3   4   0      294.95      295.51      3.74 o 
  -2   4   0      214.68      199.87      3.55 o 
  -1   4   0       32.69       34.85      1.59 o 
   0   4   0      135.53      161.58      5.98 o 
   1   4   0       11.56       10.80      1.29 o 
   2   4   0      814.05      779.60     18.76 o 
   3   4   0        1.70        2.83      0.90 o 
   4   4   0      270.61      261.52      7.76 o 
   5   4   0      338.08      319.10      8.22 o 
   6   4   0       61.13       58.84      4.22 o 
   7   4   0        8.36       12.02      2.66 o 
  -9   5   0       29.73       38.93      2.87 o 
  -8   5   0       38.75       39.77      2.64 o 
  -7   5   0        0.32       -0.04      1.08 o 
  -6   5   0      210.10      209.82      4.06 o 
  -5   5   0       46.16       43.87      1.44 o 
  -4   5   0       34.36       40.74      1.33 o 
  -3   5   0      133.70      142.84      2.72 o 
  -2   5   0      416.18      408.16      5.64 o 
  -1   5   0        2.53        1.78      0.81 o 
   0   5   0        3.72        2.65      1.54 o 
   1   5   0      401.72      408.31      8.78 o 
   2   5   0       18.36       20.20      1.96 o 
   3   5   0       21.61       28.65      2.93 o 
   4   5   0       11.45       15.07      2.30 o 
   5   5   0       24.48       33.41      4.52 o 
   6   5   0       21.48       24.87      3.27 o 
  -9   6   0       50.58       49.24      3.07 o 
  -8   6   0       64.36       69.55      2.58 o 
  -7   6   0       94.03      101.79      6.63 o 
  -6   6   0       95.05       85.97      3.84 o 
  -5   6   0      169.79      172.74      3.72 o 
  -4   6   0        8.69        5.98      1.05 o 
  -3   6   0       94.41       94.19      3.41 o 
  -2   6   0       11.72       11.69      1.24 o 
  -1   6   0        0.37       -1.32      0.81 o 
   0   6   0        0.19       -0.71      1.66 o 
   1   6   0        5.67        6.78      5.32 o 
   2   6   0     1036.55      955.19     19.45 o 
   3   6   0      185.18      190.48      7.12 o 
   4   6   0       35.99       34.51      3.57 o 
   5   6   0      118.55      112.16      7.31 o 
   6   6   0        0.00        1.98      3.21 o 
  -9   7   0        5.26        4.09      3.91 o 
  -8   7   0       49.84       56.17      4.31 o 
  -7   7   0        2.18        2.58      1.55 o 
  -6   7   0        1.71        2.71      1.49 o 
  -5   7   0      153.10      156.82      4.97 o 
  -4   7   0       15.84       22.56      2.16 o 
  -3   7   0        1.75        4.30      1.30 o 
  -2   7   0      207.97      193.90      6.50 o 
  -1   7   0       93.64       98.80      6.09 o 
   0   7   0      606.42      548.84     15.83 o 
   1   7   0       13.15       14.15      3.38 o 
   2   7   0        0.31       -1.73      4.90 o 
   3   7   0        4.27        4.58      2.64 o 
   4   7   0        1.18        2.09      2.73 o 
   5   7   0        1.73        4.32      2.73 o 
  -8   8   0        2.10        2.51      2.14 o 
  -7   8   0      191.65      204.44     14.14 o 
  -6   8   0        5.59        7.37      1.81 o 
  -5   8   0        2.25        0.77      3.30 o 
  -4   8   0       18.61       19.54      2.65 o 
  -3   8   0      353.30      338.31     10.94 o 
  -2   8   0       16.37        8.98      3.52 o 
  -1   8   0      369.30      354.10     16.13 o 
   0   8   0      379.18      363.05     12.74 o 
   1   8   0       24.81       25.55      6.47 o 
   2   8   0        1.34        3.08      3.43 o 
   3   8   0      126.21      131.00      8.37 o 
  -7   9   0        1.13        5.40      2.38 o 
  -6   9   0       74.71       72.30      7.08 o 
  -5   9   0        0.31        1.58      2.13 o 
  -4   9   0       41.71       43.11      4.98 o 
  -3   9   0        0.34        0.97      1.86 o 
  -2   9   0       22.52       22.74      5.31 o 
  -1   9   0        0.96        2.45      2.73 o 
   0   9   0        0.06        4.04      3.32 o 
   1   9   0       41.34       42.42      5.83 o 
   2   9   0        2.78       20.31      7.09 o 
  -6  10   0       72.42       84.00     14.76 o 
  -5  10   0       26.51       29.63      4.55 o 
  -4  10   0       10.01        4.40      2.70 o 
  -3  10   0        0.75        1.59      2.22 o 
  -2  10   0       64.98       61.42      7.39 o 
  -1  10   0        7.82        6.57      3.88 o 
   0  10   0        0.11        1.22      3.17 o 
  -1 -10   1        2.17        7.15      3.76 o 
   0 -10   1        9.26        8.83      4.07 o 
   1 -10   1       14.30       14.72      4.88 o 
   2 -10   1        1.32        4.00      3.37 o 
   3 -10   1      118.63      108.93     14.39 o 
   4 -10   1       10.17        7.90      2.84 o 
   5 -10   1        0.16        2.16      2.36 o 
   6 -10   1      216.20      245.32     10.08 o 
  -3  -9   1        3.07        5.06      3.56 o 
  -2  -9   1       13.46       12.23      3.64 o 
  -1  -9   1        0.45        3.91      6.84 o 
   0  -9   1       25.02       21.48      5.12 o 
   1  -9   1        0.38        0.73      2.29 o 
   2  -9   1       56.55       51.94      7.54 o 
   3  -9   1       81.17       72.78      5.38 o 
   4  -9   1      254.94      242.86      9.39 o 
   5  -9   1        0.68       -2.28      1.38 o 
   6  -9   1        6.01        6.02      2.12 o 
   7  -9   1        1.50        3.10      1.92 o 
  -4  -8   1        6.03        7.57      4.11 o 
  -3  -8   1       21.05       21.29      4.81 o 
  -2  -8   1       77.07       64.94      6.00 o 
  -1  -8   1        8.12       11.98      3.22 o 
   0  -8   1        7.00        5.54      2.75 o 
   1  -8   1       53.97       48.32      4.78 o 
   2  -8   1        0.30       -3.13      1.56 o 
   3  -8   1      239.55      246.13      6.77 o 
   4  -8   1      263.75      257.94      5.21 o 
   5  -8   1       33.51       28.55      2.80 o 
   6  -8   1       10.77       11.58      2.08 o 
   7  -8   1       35.40       40.92      4.42 o 
   8  -8   1       20.62       21.84      2.93 o 
  -5  -7   1      137.27      136.06      7.27 o 
  -4  -7   1       55.37       63.95      5.82 o 
  -3  -7   1       16.15       18.80      3.86 o 
  -2  -7   1      185.65      174.36     10.59 o 
  -1  -7   1        2.21        1.20      2.20 o 
   0  -7   1        5.38        7.75      2.48 o 
   1  -7   1        5.64        6.89      1.35 o 
   2  -7   1      277.36      266.35      4.70 o 
   3  -7   1        2.70        1.73      1.06 o 
   4  -7   1      343.21      339.70      5.25 o 
   5  -7   1       19.62       17.11      2.25 o 
   6  -7   1       10.82       12.93      2.06 o 
   7  -7   1        8.24        8.74      1.94 o 
   8  -7   1      103.41      107.21      4.15 o 
   9  -7   1       18.79       18.21      1.97 o 
  -6  -6   1      119.67      117.45      6.35 o 
  -5  -6   1        2.42        2.66      2.02 o 
  -4  -6   1      122.26      120.34      6.04 o 
  -3  -6   1        0.43       -6.08      3.04 o 
  -2  -6   1      205.46      192.33      6.74 o 
  -1  -6   1        5.48        4.78      1.18 o 
   0  -6   1       36.17       39.07      3.76 o 
   1  -6   1       11.09        7.77      0.99 o 
   2  -6   1        4.68        7.76      1.00 o 
   3  -6   1      641.44      587.42      7.20 o 
   4  -6   1       16.03       19.01      1.23 o 
   5  -6   1        1.64        2.45      1.27 o 
   6  -6   1      123.07      129.87      3.14 o 
   7  -6   1        3.77        3.49      1.26 o 
   8  -6   1        5.36        8.29      1.66 o 
   9  -6   1       82.05       73.43      3.80 o 
  -7  -5   1        2.94        4.97      4.06 o 
  -6  -5   1       87.32       79.79      4.62 o 
  -5  -5   1      133.04      139.00      5.98 o 
  -4  -5   1      286.43      262.65      7.26 o 
  -3  -5   1      169.10      176.46      4.56 o 
  -2  -5   1       15.93       19.87      1.82 o 
  -1  -5   1      163.33      176.24      5.03 o 
   0  -5   1      914.92      910.98     20.93 o 
   1  -5   1      462.08      466.02      5.67 o 
   2  -5   1        2.74        3.09      0.70 o 
   3  -5   1        1.08        2.43      0.53 o 
   4  -5   1      137.58      138.71      1.92 o 
   5  -5   1        4.57        3.64      0.65 o 
   6  -5   1       34.23       35.00      1.83 o 
   7  -5   1        4.49        5.31      1.51 o 
   8  -5   1      195.06      205.71      4.82 o 
   9  -5   1        6.89        9.58      1.95 o 
  -8  -4   1       16.99       19.57      2.93 o 
  -7  -4   1      261.13      260.80      7.16 o 
  -6  -4   1       13.72       14.10      2.01 o 
  -5  -4   1      246.69      232.83      5.47 o 
  -4  -4   1       59.90       56.43      2.63 o 
  -3  -4   1       29.23       32.25      2.79 o 
  -2  -4   1       29.17       31.81      3.13 o 
  -1  -4   1       44.03       36.30      2.15 o 
   0  -4   1       32.13       36.37      1.97 o 
   1  -4   1       26.54       29.55      1.68 o 
   2  -4   1      321.12      334.68      3.23 o 
   3  -4   1      181.85      185.87      2.22 o 
   4  -4   1       96.57       82.01      1.46 o 
   5  -4   1        5.41        8.51      0.74 o 
   6  -4   1      107.67      107.46      2.20 o 
   7  -4   1       24.22       26.81      2.51 o 
   8  -4   1       19.15       19.49      1.91 o 
   9  -4   1        0.01        0.87      1.36 o 
  -8  -3   1       14.20       15.07      2.06 o 
  -7  -3   1      162.06      162.36      5.79 o 
  -6  -3   1       89.04       80.28      2.90 o 
  -5  -3   1       15.41       18.19      1.20 o 
  -4  -3   1        1.22        1.60      0.43 o 
  -3  -3   1      284.29      300.66      6.90 o 
  -2  -3   1     1243.90     1362.10     54.16 o 
  -1  -3   1      585.02      565.01     10.66 o 
   0  -3   1        1.70       -0.03      0.60 o 
   1  -3   1      819.56      756.03      7.38 o 
   2  -3   1      240.21      225.97      2.46 o 
   3  -3   1        8.76        7.94      0.52 o 
   4  -3   1       79.00       83.08      1.47 o 
   5  -3   1      182.80      197.46      2.69 o 
   6  -3   1      203.33      214.15      3.18 o 
   7  -3   1        9.74       11.20      1.23 o 
   8  -3   1        1.04        2.22      1.42 o 
   9  -3   1       22.92       21.06      2.05 o 
  -9  -2   1       39.96       41.01      3.06 o 
  -8  -2   1       31.65       38.74      3.01 o 
  -7  -2   1      187.99      178.33      4.05 o 
  -6  -2   1        5.20        3.73      0.82 o 
  -5  -2   1      145.81      150.66      2.30 o 
  -4  -2   1       45.95       42.66      1.11 o 
  -3  -2   1       37.30       46.54      1.12 o 
  -2  -2   1      364.94      371.33      9.16 o 
  -1  -2   1      114.76      123.57      3.83 o 
   0  -2   1     4001.64     3704.02     35.07 o 
   1  -2   1       37.40       33.02      0.84 o 
   2  -2   1      265.49      262.66      2.83 o 
   3  -2   1       48.95       48.97      2.20 o 
   4  -2   1      301.52      296.04      3.26 o 
   5  -2   1      134.98      141.72      2.13 o 
   6  -2   1       62.48       62.83      1.90 o 
   7  -2   1       72.63       74.00      2.10 o 
   8  -2   1        0.66        2.30      1.21 o 
   9  -2   1        8.07       10.05      1.95 o 
  -9  -1   1        0.65        2.16      1.52 o 
  -8  -1   1       17.65       22.14      2.34 o 
  -7  -1   1       85.21       82.94      2.55 o 
  -6  -1   1       98.05       99.13      2.06 o 
  -5  -1   1        3.87        3.91      0.58 o 
  -4  -1   1      406.06      388.36      4.03 o 
  -3  -1   1     1307.65     1228.35     11.25 o 
  -2  -1   1      667.23      680.19      8.16 o 
  -1  -1   1      111.81      121.42      2.18 o 
   0  -1   1     1170.50     1187.70     13.40 o 
   1  -1   1      168.86      136.25      1.92 o 
   2  -1   1      199.22      190.35      2.60 o 
   3  -1   1      370.72      350.96      3.77 o 
   4  -1   1       45.03       40.38      1.07 o 
   5  -1   1      153.02      145.89      2.21 o 
   6  -1   1       20.28       19.53      1.16 o 
   7  -1   1       78.30       79.61      2.62 o 
   8  -1   1        2.97        2.54      1.40 o 
   9  -1   1       40.27       44.06      3.23 o 
  -9   0   1       79.94       76.05      3.88 o 
  -8   0   1        2.16        2.12      1.03 o 
  -7   0   1       56.69       56.70      1.86 o 
  -6   0   1       39.95       33.75      1.29 o 
  -5   0   1      422.86      402.91      4.47 o 
  -4   0   1       17.49       18.65      0.78 o 
  -3   0   1      358.52      343.76      4.51 o 
  -2   0   1    10252.08     9595.72    162.02 o 
  -1   0   1       36.68       31.04      0.98 o 
   0   0   1      626.43      654.64     10.92 o 
   1   0   1     1552.45     1582.38     17.63 o 
   2   0   1      865.05      865.80      8.24 o 
   3   0   1      325.05      320.20      3.73 o 
   4   0   1       23.74       23.48      0.94 o 
   5   0   1      349.01      347.09      4.19 o 
   6   0   1       95.13       90.96      2.34 o 
   7   0   1        1.47        2.08      0.91 o 
   8   0   1      119.76      120.47      4.64 o 
   9   0   1      132.83      129.55      4.77 o 
 -10   1   1        2.59        3.92      2.56 o 
  -9   1   1        5.90        5.31      1.68 o 
  -8   1   1        6.33        6.95      2.16 o 
  -7   1   1      131.19      128.75      2.80 o 
  -6   1   1       10.66       10.61      0.88 o 
  -5   1   1       75.99       67.26      1.48 o 
  -4   1   1       56.64       56.07      1.45 o 
  -3   1   1      760.47      692.46      7.53 o 
  -2   1   1     9740.95     9066.01     77.29 o 
  -1   1   1      658.58      657.52     11.33 o 
   0   1   1      309.99      318.68      7.28 o 
   1   1   1     3214.81     3236.62     59.63 o 
   2   1   1      381.11      399.93      5.08 o 
   3   1   1      949.95      916.48     12.43 o 
   4   1   1       44.40       39.22      1.60 o 
   5   1   1       73.70       66.48      1.87 o 
   6   1   1      106.35      106.28      3.65 o 
   7   1   1       25.38       25.35      2.21 o 
   8   1   1        0.39        1.31      1.55 o 
 -10   2   1       71.41       74.51      3.62 o 
  -9   2   1       46.73       50.25      2.94 o 
  -8   2   1        8.86        8.79      1.35 o 
  -7   2   1        0.00       -0.51      0.58 o 
  -6   2   1       20.04       17.86      0.98 o 
  -5   2   1       21.76       18.35      0.86 o 
  -4   2   1     2073.65     2036.83     15.70 o 
  -3   2   1     1042.17     1024.48      9.32 o 
  -2   2   1       21.23       16.84      1.32 o 
  -1   2   1     1666.79     1609.34     23.26 o 
   0   2   1        6.18        8.14      0.70 o 
   1   2   1       86.96      104.36      2.66 o 
   2   2   1        3.93        6.00      0.70 o 
   3   2   1      165.57      166.02      2.92 o 
   4   2   1        0.82       -0.04      0.58 o 
   5   2   1        7.16        6.22      1.26 o 
   6   2   1      349.31      336.31      7.62 o 
   7   2   1       37.83       40.17      3.17 o 
   8   2   1       15.79       14.14      2.35 o 
 -10   3   1        0.02       -0.26      1.63 o 
  -9   3   1        1.27        1.28      1.31 o 
  -8   3   1       12.71       14.49      1.75 o 
  -7   3   1       96.08      100.96      2.86 o 
  -6   3   1        5.14        5.27      0.70 o 
  -5   3   1       71.70       72.70      1.42 o 
  -4   3   1      123.51      102.33      1.70 o 
  -3   3   1      228.84      231.74      3.61 o 
  -2   3   1      561.78      569.44      7.15 o 
  -1   3   1        8.43        5.19      0.82 o 
   0   3   1      220.07      250.05      6.63 o 
   1   3   1      111.35      113.00      2.47 o 
   2   3   1      100.15       91.39      1.85 o 
   3   3   1       47.51       53.74      1.99 o 
   4   3   1       22.01       22.77      1.78 o 
   5   3   1        5.29        9.22      2.05 o 
   6   3   1       32.08       33.82      3.56 o 
   7   3   1        0.06        0.77      1.61 o 
 -10   4   1        2.26        2.91      1.71 o 
  -9   4   1       15.30       16.40      2.61 o 
  -8   4   1       13.61       14.67      1.85 o 
  -7   4   1      122.00      120.10      3.26 o 
  -6   4   1       91.79       93.76      2.24 o 
  -5   4   1        1.80        0.49      0.55 o 
  -4   4   1        7.88        8.08      0.89 o 
  -3   4   1       93.17      109.97      2.47 o 
  -2   4   1        4.11        2.35      0.83 o 
  -1   4   1      131.33      112.53      2.43 o 
   0   4   1        8.28       10.19      0.90 o 
   1   4   1        4.29        3.25      1.18 o 
   2   4   1      404.77      419.66      7.09 o 
   3   4   1       82.04       76.02      3.65 o 
   4   4   1      274.46      250.81      7.78 o 
   5   4   1      131.57      115.82      5.89 o 
   6   4   1        0.12        3.78      1.76 o 
 -10   5   1        6.35        8.58      1.99 o 
  -9   5   1        7.19        8.52      2.56 o 
  -8   5   1        0.91        3.23      4.14 o 
  -7   5   1        3.52        4.73      2.62 o 
  -6   5   1        0.00        1.11      1.04 o 
  -5   5   1      113.37      115.85      4.73 o 
  -4   5   1       69.22       71.84      2.28 o 
  -3   5   1       16.60       19.81      1.35 o 
  -2   5   1       30.68       31.11      2.04 o 
  -1   5   1        0.29        0.55      0.67 o 
   0   5   1       57.69       48.49      3.80 o 
   1   5   1      110.03      105.84      4.56 o 
   2   5   1      119.03      111.80      5.00 o 
   3   5   1        9.35        7.05      2.01 o 
   4   5   1      166.81      141.28      5.42 o 
   5   5   1        3.80        5.95      2.18 o 
   6   5   1        9.38       20.16      3.09 o 
  -9   6   1        5.81        5.36      2.33 o 
  -8   6   1      161.29      153.84     16.49 o 
  -7   6   1       68.92       64.67      5.62 o 
  -6   6   1        5.08        5.36      1.31 o 
  -5   6   1       57.53       55.47      2.36 o 
  -4   6   1       99.08       99.66      2.84 o 
  -3   6   1       82.40       78.82      2.40 o 
  -2   6   1       76.97       63.57      2.64 o 
  -1   6   1       37.45       39.06      2.02 o 
   0   6   1      648.43      642.19     17.36 o 
   1   6   1       23.73       23.15      3.85 o 
   2   6   1        0.11        2.25      1.83 o 
   3   6   1      147.97      143.73      6.52 o 
   4   6   1       26.09       36.07      4.62 o 
   5   6   1       55.63       75.49      9.42 o 
  -9   7   1        3.22        3.13      2.15 o 
  -8   7   1        4.29        1.00      2.67 o 
  -7   7   1        2.14        6.53      2.03 o 
  -6   7   1        0.00        2.16      1.78 o 
  -5   7   1       17.31       20.54      3.14 o 
  -4   7   1       76.22       66.98      3.43 o 
  -3   7   1      241.43      243.88      8.67 o 
  -2   7   1       88.85       84.38      6.95 o 
  -1   7   1       32.05       37.33      4.56 o 
   0   7   1      298.25      280.43     10.61 o 
   1   7   1       19.47       26.72      4.37 o 
   2   7   1       10.61       11.97      3.56 o 
   3   7   1        5.27        3.54      3.44 o 
   4   7   1        4.43       10.14      3.55 o 
  -8   8   1        0.70        1.19      3.28 o 
  -7   8   1        9.71        7.51      3.93 o 
  -6   8   1       41.36       39.78      7.13 o 
  -5   8   1       84.73       84.99      5.25 o 
  -4   8   1      127.74      130.99     14.15 o 
  -3   8   1       10.27        5.25      3.04 o 
  -2   8   1      664.65      656.89     24.25 o 
  -1   8   1      161.74      158.45     10.50 o 
   0   8   1       11.34       10.15      3.04 o 
   1   8   1        9.70        8.39      3.33 o 
   2   8   1       18.84       28.04      7.24 o 
  -7   9   1        0.74       -0.68      2.85 o 
  -6   9   1       34.43       39.95      4.78 o 
  -5   9   1       23.26       21.22      3.59 o 
  -4   9   1        2.96        4.19      2.37 o 
  -3   9   1       41.78       49.20      7.36 o 
  -2   9   1       21.78       28.99      5.96 o 
  -1   9   1        5.84        4.93      3.32 o 
   0   9   1       76.92       77.69      8.31 o 
   1   9   1        3.09        3.39      3.38 o 
  -5  10   1       29.90       31.51      4.82 o 
  -4  10   1        6.81        3.58      2.59 o 
  -3  10   1        0.10        0.99      2.08 o 
  -2  10   1        2.75        1.16      3.20 o 
   2 -11   2       12.22       15.11      5.23 o 
   3 -11   2        0.07       -0.11      2.28 o 
  -2 -10   2        0.42        1.72      2.98 o 
  -1 -10   2       41.71       35.17      6.80 o 
   0 -10   2       84.47       85.11      8.61 o 
   1 -10   2      106.39      112.39      9.67 o 
   2 -10   2       80.83       92.08      8.67 o 
   3 -10   2        3.90        2.24      2.31 o 
   4 -10   2       98.12       93.47      6.14 o 
   5 -10   2       17.10       14.88      2.49 o 
   6 -10   2       22.26       24.35      3.08 o 
  -3  -9   2       17.71       32.39      7.23 o 
  -2  -9   2        1.80       -2.69      4.97 o 
  -1  -9   2       34.35       26.04      4.80 o 
   0  -9   2        2.30        2.66      2.61 o 
   1  -9   2       22.59       15.78      4.46 o 
   2  -9   2        8.40        9.14      2.20 o 
   3  -9   2        9.45        7.31      1.80 o 
   4  -9   2        7.03        4.06      1.85 o 
   5  -9   2        1.28       -1.58      1.43 o 
   6  -9   2        1.65        3.99      1.92 o 
   7  -9   2       24.54       19.09      2.85 o 
  -5  -8   2        0.32        1.31      2.74 o 
  -4  -8   2        0.09        6.55      8.09 o 
  -3  -8   2       10.91       19.87      7.96 o 
  -2  -8   2      147.37      128.29      7.46 o 
  -1  -8   2       50.50       48.18     10.79 o 
   0  -8   2      125.88      105.56      6.66 o 
   1  -8   2        1.88        0.83      2.23 o 
   2  -8   2      775.40      764.36     12.64 o 
   3  -8   2        3.96        4.64      1.64 o 
   4  -8   2      201.46      211.00      6.16 o 
   5  -8   2        4.67        6.21      2.13 o 
   6  -8   2        0.13        4.34      1.59 o 
   7  -8   2        0.86        2.45      1.71 o 
   8  -8   2       11.15       13.51      2.59 o 
  -6  -7   2       66.85       75.01      6.11 o 
  -5  -7   2       51.71       61.27      5.96 o 
  -4  -7   2       76.69       65.97      6.33 o 
  -3  -7   2       45.65       54.82      7.31 o 
  -2  -7   2       47.18       53.06     16.07 o 
  -1  -7   2       72.95       67.99      2.91 o 
   0  -7   2       88.72       85.85      2.70 o 
   1  -7   2      391.73      367.76      6.51 o 
   2  -7   2        4.25        4.75      0.96 o 
   3  -7   2        1.41        2.00      0.86 o 
   4  -7   2        5.00        4.16      1.13 o 
   5  -7   2        1.21        0.05      1.06 o 
   6  -7   2        0.03        0.60      1.18 o 
   7  -7   2       26.38       30.35      2.38 o 
   8  -7   2        0.74        1.05      1.53 o 
  -7  -6   2      155.27      153.69      7.83 o 
  -6  -6   2       34.98       46.88      4.19 o 
  -5  -6   2      111.34      100.14      4.35 o 
  -4  -6   2      182.64      162.16      5.11 o 
  -3  -6   2      104.92      108.58      3.22 o 
  -2  -6   2        0.00        0.97      0.71 o 
  -1  -6   2       77.20       85.33      2.91 o 
   0  -6   2       70.18       69.62      2.03 o 
   1  -6   2       23.98       24.43      1.18 o 
   2  -6   2       25.20       28.91      1.32 o 
   3  -6   2      339.91      345.99      3.70 o 
   4  -6   2      366.78      366.64      4.28 o 
   5  -6   2      225.54      231.53      5.05 o 
   6  -6   2        8.51       10.29      1.58 o 
   7  -6   2      110.82      117.81      3.78 o 
   8  -6   2        2.69        2.97      1.43 o 
  -7  -5   2       67.10       72.49      4.81 o 
  -6  -5   2       63.37       58.55      3.56 o 
  -5  -5   2       49.11       61.16      3.22 o 
  -4  -5   2        5.37        5.32      1.66 o 
  -3  -5   2       54.91       61.63      2.28 o 
  -2  -5   2      890.35      942.14     15.03 o 
  -1  -5   2       35.20       37.23      2.29 o 
   0  -5   2      149.27      148.12      2.21 o 
   1  -5   2      191.08      187.02      2.54 o 
   2  -5   2      137.30      125.73      1.77 o 
   3  -5   2       36.33       40.01      1.08 o 
   4  -5   2      101.47      109.75      1.91 o 
   5  -5   2        8.32        7.78      0.85 o 
   6  -5   2       90.38       90.82      2.65 o 
   7  -5   2       68.33       71.96      2.88 o 
   8  -5   2        7.16        5.80      1.50 o 
   9  -5   2        0.29        0.50      1.41 o 
  -8  -4   2        2.78        4.88      1.70 o 
  -7  -4   2       38.08       41.82      3.70 o 
  -6  -4   2       88.34       91.71      3.49 o 
  -5  -4   2        0.54       -0.41      1.05 o 
  -4  -4   2       23.70       22.72      2.00 o 
  -3  -4   2       38.97       47.61      1.57 o 
  -2  -4   2      335.65      384.97      5.80 o 
  -1  -4   2     1047.26     1082.62     14.91 o 
   0  -4   2      279.19      315.69      3.49 o 
   1  -4   2       47.70       51.67      1.11 o 
   2  -4   2      265.29      276.06      2.86 o 
   3  -4   2      110.64       95.05      1.57 o 
   4  -4   2      222.52      229.03      2.79 o 
   5  -4   2       60.67       59.19      1.56 o 
   6  -4   2      261.38      279.17      4.44 o 
   7  -4   2        0.70        1.89      0.89 o 
   8  -4   2       18.39       22.50      2.16 o 
   9  -4   2       10.60       11.34      1.72 o 
  -9  -3   2      196.64      195.60      7.34 o 
  -8  -3   2       49.45       50.07      3.69 o 
  -7  -3   2      130.66      125.11      4.15 o 
  -6  -3   2        0.04       -0.16      1.10 o 
  -5  -3   2       70.23       66.84      1.56 o 
  -4  -3   2       57.03       68.39      1.80 o 
  -3  -3   2      161.16      160.98      2.31 o 
  -2  -3   2      166.63      189.48      3.73 o 
  -1  -3   2        2.01        2.27      0.35 o 
   0  -3   2       19.40       19.74      1.11 o 
   1  -3   2       24.98       27.44      0.83 o 
   2  -3   2      367.95      357.59      3.59 o 
   3  -3   2      764.85      793.30      7.06 o 
   4  -3   2        9.47       11.19      0.74 o 
   5  -3   2       75.17       75.21      1.69 o 
   6  -3   2        1.80        1.28      0.79 o 
   7  -3   2       61.56       58.12      2.41 o 
   8  -3   2        4.77        5.65      2.16 o 
   9  -3   2        0.00        3.10      2.37 o 
  -9  -2   2        1.19        1.37      1.84 o 
  -8  -2   2        0.05        2.02      1.23 o 
  -7  -2   2        5.73        7.96      0.93 o 
  -6  -2   2       44.07       42.62      1.54 o 
  -5  -2   2      295.55      299.37      3.70 o 
  -4  -2   2      462.27      486.82      4.84 o 
  -3  -2   2       14.46       17.32      1.08 o 
  -2  -2   2      419.27      468.44      7.95 o 
  -1  -2   2        4.36        5.36      0.43 o 
   0  -2   2      138.05      135.13      1.63 o 
   1  -2   2       64.85       61.13      1.40 o 
   2  -2   2       98.37       90.75      1.86 o 
   3  -2   2       22.51       23.38      0.84 o 
   4  -2   2      340.32      334.66      3.76 o 
   5  -2   2       13.83       14.32      0.90 o 
   6  -2   2       95.86      100.95      2.48 o 
   7  -2   2        9.38       10.04      1.58 o 
   8  -2   2        2.36        4.71      2.21 o 
   9  -2   2        0.01       -1.15      1.71 o 
  -9  -1   2       30.75       31.51      3.78 o 
  -8  -1   2        5.31        5.23      1.19 o 
  -7  -1   2        5.65        7.15      1.05 o 
  -6  -1   2      110.58      112.67      2.06 o 
  -5  -1   2       61.37       51.54      1.77 o 
  -4  -1   2        0.54        0.61      0.78 o 
  -3  -1   2      314.37      303.39      4.14 o 
  -2  -1   2     3432.56     3390.50     45.11 o 
  -1  -1   2       34.24       39.47      1.26 o 
   0  -1   2     1438.45     1394.11     13.07 o 
   1  -1   2     2272.39     2091.00     34.60 o 
   2  -1   2      178.22      178.28      2.23 o 
   3  -1   2        2.02        1.56      0.40 o 
   4  -1   2       34.93       27.64      1.40 o 
   5  -1   2        0.00        0.54      0.44 o 
   6  -1   2       29.53       27.76      1.89 o 
   7  -1   2       13.89       14.43      1.80 o 
   8  -1   2       51.46       54.29      3.32 o 
 -10   0   2        0.33        2.12      1.63 o 
  -9   0   2      104.32       97.19      3.71 o 
  -8   0   2      164.58      159.53      5.51 o 
  -7   0   2      114.13      108.39      2.27 o 
  -6   0   2        0.87        0.42      0.47 o 
  -5   0   2      103.77       94.62      1.64 o 
  -4   0   2       21.89       22.29      0.98 o 
  -3   0   2     2673.07     2533.48     28.22 o 
  -2   0   2     2807.20     2882.86     61.87 o 
  -1   0   2     1684.49     1596.58     23.42 o 
   0   0   2        2.00        0.01      0.73 o 
   1   0   2     6308.08     6324.25     61.31 o 
   2   0   2      103.49       99.34      1.88 o 
   3   0   2      277.43      269.28      4.20 o 
   4   0   2      148.25      148.09      2.76 o 
   5   0   2       13.49       11.93      1.16 o 
   6   0   2       68.03       67.29      2.88 o 
   7   0   2       10.87        9.77      1.57 o 
   8   0   2      101.42      100.37      4.61 o 
 -10   1   2       12.45        9.32      2.06 o 
  -9   1   2      143.29      144.55      4.26 o 
  -8   1   2      217.12      207.50      4.83 o 
  -7   1   2      190.03      196.54      2.91 o 
  -6   1   2       23.01       22.37      1.01 o 
  -5   1   2      253.26      243.38      2.75 o 
  -4   1   2     2197.87     2149.10     19.75 o 
  -3   1   2     2457.06     2364.68     27.98 o 
  -2   1   2        1.36        2.72      0.82 o 
  -1   1   2      133.32      117.52      2.96 o 
   0   1   2     4167.32     4425.86     46.20 o 
   1   1   2      108.60      122.42      2.37 o 
   2   1   2      354.62      368.86      4.73 o 
   3   1   2      225.38      243.72      4.63 o 
   4   1   2        0.98        1.63      0.59 o 
   5   1   2        5.23        5.45      1.14 o 
   6   1   2       19.20       19.44      2.38 o 
   7   1   2       49.69       47.82      3.83 o 
   8   1   2        3.43        4.23      2.42 o 
 -10   2   2        5.98        6.84      2.20 o 
  -9   2   2       14.44       13.95      1.88 o 
  -8   2   2      264.46      263.65      5.47 o 
  -7   2   2        0.85        0.10      0.62 o 
  -6   2   2       20.37       23.54      1.06 o 
  -5   2   2      282.14      274.92      3.01 o 
  -4   2   2     1215.11     1225.64     11.90 o 
  -3   2   2      234.75      221.21      3.22 o 
  -2   2   2      957.43      947.96     16.47 o 
  -1   2   2        8.04        7.46      0.83 o 
   0   2   2       30.46       29.43      1.27 o 
   1   2   2      924.01     1036.34     12.00 o 
   2   2   2     1480.97     1443.84     16.31 o 
   3   2   2        2.81        2.84      0.98 o 
   4   2   2      489.31      468.20      8.39 o 
   5   2   2       13.88       12.47      2.39 o 
   6   2   2       63.43       59.58      4.14 o 
   7   2   2      112.18      101.94      4.66 o 
 -10   3   2        0.67        1.10      1.49 o 
  -9   3   2       27.87       29.16      2.42 o 
  -8   3   2        0.69        1.21      1.19 o 
  -7   3   2       31.94       34.06      1.89 o 
  -6   3   2      435.80      438.16      4.91 o 
  -5   3   2      563.62      578.82      5.71 o 
  -4   3   2      189.51      189.82      3.33 o 
  -3   3   2        3.41        0.74      0.72 o 
  -2   3   2       56.32       44.68      1.73 o 
  -1   3   2       90.40       90.80      2.25 o 
   0   3   2       17.51       18.19      1.45 o 
   1   3   2       14.31       21.15      1.78 o 
   2   3   2       65.99       68.92      1.72 o 
   3   3   2      104.25       96.36      2.62 o 
   4   3   2      180.43      173.11      5.72 o 
   5   3   2       34.26       35.18      4.31 o 
   6   3   2       86.08       78.35      4.15 o 
   7   3   2        0.19        3.21      1.96 o 
 -10   4   2       25.98       30.93      2.63 o 
  -9   4   2       15.23       13.35      2.56 o 
  -8   4   2        0.16        1.12      3.27 o 
  -7   4   2      112.51      109.60      3.60 o 
  -6   4   2      188.14      185.74      3.57 o 
  -5   4   2      222.67      225.42      4.11 o 
  -4   4   2      145.19      156.64      2.75 o 
  -3   4   2       67.52       72.16      1.94 o 
  -2   4   2      540.61      540.89      8.44 o 
  -1   4   2       28.47       28.23      2.18 o 
   0   4   2       32.89       41.12      1.64 o 
   1   4   2       35.61       34.18      3.40 o 
   2   4   2       48.53       48.08      1.86 o 
   3   4   2       37.08       41.22      3.11 o 
   4   4   2        0.06        3.35      3.84 o 
   5   4   2       22.77       19.65      3.37 o 
   6   4   2       15.13       16.55      2.98 o 
 -10   5   2        2.33        2.83      2.23 o 
  -9   5   2        6.85       10.55      2.97 o 
  -8   5   2        1.15        1.97      2.50 o 
  -7   5   2       87.56      101.55     13.76 o 
  -6   5   2       42.45       42.59      3.17 o 
  -5   5   2       59.88       69.45      3.65 o 
  -4   5   2       11.62        7.47      1.11 o 
  -3   5   2       15.36       16.95      1.27 o 
  -2   5   2        6.78        6.27      1.10 o 
  -1   5   2      231.66      225.60      3.75 o 
   0   5   2      160.23      164.75      3.77 o 
   1   5   2      119.33      109.88      4.90 o 
   2   5   2      726.70      649.38     14.71 o 
   3   5   2      134.74      137.41      6.06 o 
   4   5   2       12.44       11.97      4.19 o 
   5   5   2        2.22       10.24      3.48 o 
  -9   6   2       12.64        7.52      2.50 o 
  -8   6   2       18.55       10.62      2.46 o 
  -7   6   2       67.11       54.30      3.99 o 
  -6   6   2      140.45      144.30      6.19 o 
  -5   6   2        8.84       10.16      1.88 o 
  -4   6   2       38.67       36.16      2.52 o 
  -3   6   2       22.20       22.82      2.10 o 
  -2   6   2       52.09       50.55      2.52 o 
  -1   6   2       31.68       34.21      5.67 o 
   0   6   2        1.18       -0.52      1.43 o 
   1   6   2        0.71        1.80      1.81 o 
   2   6   2        0.47        3.48      1.79 o 
   3   6   2        1.80        4.07      2.11 o 
   4   6   2       97.67      108.24      6.19 o 
  -9   7   2        9.21       13.64      4.64 o 
  -8   7   2       19.93       20.08      5.20 o 
  -7   7   2        9.50        5.61      3.47 o 
  -6   7   2       76.85       71.26      5.51 o 
  -5   7   2       25.84       28.19      3.61 o 
  -4   7   2        0.77        1.24      1.28 o 
  -3   7   2       91.69      102.34      7.60 o 
  -2   7   2      236.44      220.01     11.68 o 
  -1   7   2        0.73        2.26      4.15 o 
   0   7   2      236.46      249.23     14.97 o 
   1   7   2       27.83       24.40      5.58 o 
   2   7   2      128.64      135.38      8.12 o 
   3   7   2       99.50      119.24      8.46 o 
  -8   8   2        7.02       14.09      4.85 o 
  -7   8   2        0.01        1.56      2.97 o 
  -6   8   2        5.74        5.05      2.24 o 
  -5   8   2       44.29       49.77      4.77 o 
  -4   8   2      108.67       98.36     10.51 o 
  -3   8   2      210.41      218.46     12.03 o 
  -2   8   2      447.58      460.08     19.77 o 
  -1   8   2       23.11       19.34      5.14 o 
   0   8   2      171.26      188.04     12.28 o 
   1   8   2        0.00       -1.65      2.54 o 
   2   8   2        0.07        0.83      2.95 o 
  -7   9   2        3.68        3.13      3.22 o 
  -6   9   2       28.03       28.30      4.12 o 
  -5   9   2        2.98        3.80      2.35 o 
  -4   9   2       19.12       16.98      3.53 o 
  -3   9   2      128.28      129.78     10.14 o 
  -2   9   2        9.19        6.09      3.91 o 
  -1   9   2       34.52       39.41      7.41 o 
   0   9   2        0.35       -0.47      3.23 o 
   1 -11   3       54.34       72.88      8.30 o 
   2 -11   3       25.31       23.36      5.79 o 
   3 -11   3       10.16       13.41      6.37 o 
  -2 -10   3       75.62       78.39      6.91 o 
  -1 -10   3       11.39        9.43      4.14 o 
   0 -10   3      137.95      150.77     11.22 o 
   1 -10   3       18.73       14.47      2.81 o 
   2 -10   3        4.45        7.04      2.05 o 
   3 -10   3        6.20        4.58      1.75 o 
   4 -10   3      120.18      134.24      7.72 o 
   5 -10   3        1.22        2.58      1.79 o 
   6 -10   3        0.68        1.91      1.89 o 
  -4  -9   3        0.00       -0.42      2.74 o 
  -3  -9   3       18.34       23.71      6.97 o 
  -2  -9   3       87.22       81.11      6.64 o 
  -1  -9   3       45.43       51.77      3.82 o 
   0  -9   3      107.31       83.68      6.25 o 
   1  -9   3       26.55       25.11      5.76 o 
   2  -9   3       98.82       95.75     11.83 o 
   3  -9   3        0.67        1.08      1.43 o 
   4  -9   3        4.13        4.01      1.53 o 
   5  -9   3       90.81      103.59     10.97 o 
   6  -9   3      117.13      131.86      5.33 o 
   7  -9   3        3.82        6.97      2.68 o 
  -5  -8   3       20.54       16.14      4.58 o 
  -4  -8   3        1.83        3.45      1.89 o 
  -3  -8   3       14.33       10.94      2.25 o 
  -2  -8   3      290.12      270.08      9.77 o 
  -1  -8   3       44.41       39.72      4.97 o 
   0  -8   3        1.06       -0.23      1.50 o 
   1  -8   3      198.15      197.69      4.85 o 
   2  -8   3      347.46      331.34      5.84 o 
   3  -8   3      114.66      116.49      3.37 o 
   4  -8   3      150.08      153.45      4.03 o 
   5  -8   3      444.63      458.14      8.15 o 
   6  -8   3       57.30       63.12      3.67 o 
   7  -8   3       35.98       38.47      2.73 o 
  -6  -7   3       45.58       55.70      7.05 o 
  -5  -7   3       46.84       56.79      5.79 o 
  -4  -7   3      180.97      175.03      4.94 o 
  -3  -7   3       34.01       29.52      2.70 o 
  -2  -7   3       55.58       55.54      3.62 o 
  -1  -7   3        5.76        3.88      1.08 o 
   0  -7   3       76.32       65.02      1.86 o 
   1  -7   3       31.29       34.53      1.51 o 
   2  -7   3       43.25       40.99      1.48 o 
   3  -7   3      104.40       90.61      2.31 o 
   4  -7   3       29.45       26.65      2.04 o 
   5  -7   3      184.83      201.71      4.15 o 
   6  -7   3        3.54        3.06      1.13 o 
   7  -7   3        4.47        3.98      1.52 o 
   8  -7   3        0.08       -0.11      1.65 o 
  -7  -6   3       88.90       91.52      4.70 o 
  -6  -6   3      438.40      433.02      9.74 o 
  -5  -6   3      276.70      310.82      9.16 o 
  -4  -6   3      349.86      366.24      6.51 o 
  -3  -6   3        0.16        1.44      0.79 o 
  -2  -6   3        0.19        1.04      0.73 o 
  -1  -6   3      194.46      187.45      3.08 o 
   0  -6   3      277.16      262.68      3.22 o 
   1  -6   3      524.97      499.66      5.17 o 
   2  -6   3      237.55      219.75      2.58 o 
   3  -6   3      247.18      243.79      3.04 o 
   4  -6   3      134.25      148.39      2.65 o 
   5  -6   3       98.25      105.26      2.70 o 
   6  -6   3      102.55       97.64      3.41 o 
   7  -6   3       90.38       90.02      3.56 o 
   8  -6   3       42.90       44.17      3.23 o 
  -8  -5   3       66.24       74.90      5.79 o 
  -7  -5   3       71.45       72.27      4.73 o 
  -6  -5   3        9.55        9.15      1.69 o 
  -5  -5   3       70.39       87.85      2.99 o 
  -4  -5   3       40.47       43.03      2.59 o 
  -3  -5   3       11.51       16.48      1.07 o 
  -2  -5   3       42.49       55.47      1.74 o 
  -1  -5   3      246.16      253.11      2.98 o 
   0  -5   3        0.81        1.87      0.44 o 
   1  -5   3        0.32        1.07      0.39 o 
   2  -5   3     1136.23     1156.59      8.70 o 
   3  -5   3        6.06        4.91      0.57 o 
   4  -5   3      111.06      104.54      2.00 o 
   5  -5   3       44.62       44.47      1.74 o 
   6  -5   3        5.23        3.21      1.14 o 
   7  -5   3        8.99        7.27      2.12 o 
   8  -5   3        3.49        3.51      1.34 o 
  -8  -4   3       62.07       65.43      5.78 o 
  -7  -4   3       37.82       44.88      7.43 o 
  -6  -4   3        4.25        4.71      0.94 o 
  -5  -4   3        0.58        0.11      0.62 o 
  -4  -4   3      451.99      476.63      5.43 o 
  -3  -4   3       90.51       94.39      1.96 o 
  -2  -4   3      473.69      563.52      5.61 o 
  -1  -4   3     1104.90     1165.99      9.22 o 
   0  -4   3       72.65       63.50      1.13 o 
   1  -4   3     1298.84     1268.75      9.17 o 
   2  -4   3       94.93       93.07      1.54 o 
   3  -4   3      683.14      657.38      6.03 o 
   4  -4   3      163.39      165.20      2.41 o 
   5  -4   3        0.13       -0.03      0.63 o 
   6  -4   3       15.45       15.34      1.20 o 
   7  -4   3      112.98      119.82      3.28 o 
   8  -4   3        4.39        6.11      1.99 o 
  -9  -3   3        4.11        0.80      2.27 o 
  -8  -3   3       12.23       13.46      3.98 o 
  -7  -3   3       57.75       56.13      3.60 o 
  -6  -3   3      122.10      127.60      2.55 o 
  -5  -3   3       49.81       42.94      1.37 o 
  -4  -3   3      257.11      271.04      3.66 o 
  -3  -3   3       79.97       97.33      4.15 o 
  -2  -3   3       14.53       22.95      1.21 o 
  -1  -3   3      283.71      275.90      2.97 o 
   0  -3   3        0.57        0.51      0.28 o 
   1  -3   3        3.90        3.45      0.42 o 
   2  -3   3      424.67      424.98      3.97 o 
   3  -3   3      175.18      169.89      2.14 o 
   4  -3   3       88.78       87.28      1.71 o 
   5  -3   3       18.96       18.83      1.41 o 
   6  -3   3       61.34       57.07      2.46 o 
   7  -3   3        0.02        1.66      1.72 o 
   8  -3   3       91.77       87.14      4.16 o 
  -9  -2   3       12.97       14.10      1.91 o 
  -8  -2   3        0.32        2.54      1.12 o 
  -7  -2   3       18.83       20.26      1.33 o 
  -6  -2   3       69.43       74.03      1.92 o 
  -5  -2   3       43.57       40.22      1.25 o 
  -4  -2   3      155.80      174.36      2.37 o 
  -3  -2   3      168.78      174.37      2.22 o 
  -2  -2   3      559.09      558.11      8.67 o 
  -1  -2   3       59.33       61.37      1.44 o 
   0  -2   3       30.01       30.28      0.71 o 
   1  -2   3      365.76      383.27      3.99 o 
   2  -2   3      122.79      117.18      2.02 o 
   3  -2   3      143.15      146.10      2.44 o 
   4  -2   3      123.57      138.84      2.24 o 
   5  -2   3      116.06      116.92      2.53 o 
   6  -2   3      151.39      155.90      3.86 o 
   7  -2   3        2.72        4.82      1.46 o 
   8  -2   3      195.31      201.33      7.43 o 
 -10  -1   3       23.07       23.79      2.37 o 
  -9  -1   3       16.49       17.01      1.95 o 
  -8  -1   3       10.89       11.22      1.63 o 
  -7  -1   3       28.04       27.96      1.27 o 
  -6  -1   3      117.89      105.15      2.09 o 
  -5  -1   3      232.04      249.37      3.49 o 
  -4  -1   3      359.92      363.09      4.38 o 
  -3  -1   3       89.92       73.82      1.52 o 
  -2  -1   3      823.54      834.85      8.67 o 
  -1  -1   3     1423.01     1382.37     14.25 o 
   0  -1   3       66.80       75.02      1.86 o 
   1  -1   3       11.62        9.29      0.59 o 
   2  -1   3      169.92      186.05      3.56 o 
   3  -1   3       62.17       65.94      1.82 o 
   4  -1   3      209.35      204.53      3.72 o 
   5  -1   3        6.86        5.15      0.89 o 
   6  -1   3        1.63        3.89      1.26 o 
   7  -1   3       31.25       32.60      2.38 o 
   8  -1   3       15.73       14.99      3.09 o 
 -10   0   3        8.97       10.35      1.93 o 
  -9   0   3      136.29      140.31      4.26 o 
  -8   0   3        2.41        2.70      1.33 o 
  -7   0   3       19.73       22.46      1.37 o 
  -6   0   3       52.57       48.36      1.65 o 
  -5   0   3      153.27      156.78      2.57 o 
  -4   0   3     2217.27     2287.06     18.69 o 
  -3   0   3      403.80      367.87      5.79 o 
  -2   0   3       38.79       42.12      1.97 o 
  -1   0   3        5.37       10.93      1.05 o 
   0   0   3       45.04       44.26      1.55 o 
   1   0   3      980.05     1018.14     10.74 o 
   2   0   3     1857.97     1952.21     18.44 o 
   3   0   3       42.73       42.25      1.63 o 
   4   0   3       85.73       86.69      2.35 o 
   5   0   3       57.75       59.66      2.54 o 
   6   0   3       13.54       14.35      3.13 o 
   7   0   3        9.29        8.25      2.04 o 
 -10   1   3      131.09      131.51      5.52 o 
  -9   1   3        0.97        2.01      1.18 o 
  -8   1   3        2.36        0.59      1.61 o 
  -7   1   3       13.42       13.44      1.00 o 
  -6   1   3     1301.25     1226.41     10.44 o 
  -5   1   3     1619.13     1575.41     14.00 o 
  -4   1   3      709.82      700.61     11.06 o 
  -3   1   3      468.74      460.11      6.26 o 
  -2   1   3       74.51       70.03      2.43 o 
  -1   1   3      722.82      731.41      8.97 o 
   0   1   3     1511.57     1621.69     18.22 o 
   1   1   3      410.28      460.78      6.46 o 
   2   1   3      125.99      113.03      2.77 o 
   3   1   3       10.75       10.99      0.95 o 
   4   1   3      314.95      299.70      5.27 o 
   5   1   3        0.25        1.61      0.87 o 
   6   1   3       42.92       43.57      3.56 o 
   7   1   3       27.71       33.09      3.75 o 
 -10   2   3        8.96        9.08      1.90 o 
  -9   2   3       89.14       93.86      5.70 o 
  -8   2   3      153.42      154.49      4.25 o 
  -7   2   3      247.21      235.60      4.14 o 
  -6   2   3      763.47      756.48     10.00 o 
  -5   2   3      291.57      269.54      4.55 o 
  -4   2   3      113.75      106.77      2.44 o 
  -3   2   3      910.34      890.64     14.19 o 
  -2   2   3      141.71      154.94      3.34 o 
  -1   2   3      252.70      264.01      4.24 o 
   0   2   3     1025.47     1056.63     12.46 o 
   1   2   3      346.63      368.96      5.09 o 
   2   2   3      191.23      186.03      4.02 o 
   3   2   3      496.12      496.19      7.51 o 
   4   2   3       46.97       47.86      2.79 o 
   5   2   3      179.79      157.13      5.22 o 
   6   2   3       47.76       42.24      3.74 o 
 -10   3   3       15.07       16.60      2.26 o 
  -9   3   3       39.37       33.29      3.36 o 
  -8   3   3       73.76       65.36      3.99 o 
  -7   3   3      169.13      161.22     10.38 o 
  -6   3   3        8.22        9.25      1.34 o 
  -5   3   3      438.70      409.14      5.51 o 
  -4   3   3      186.10      176.12      3.60 o 
  -3   3   3      101.72      117.32      3.05 o 
  -2   3   3        0.09        0.86      0.72 o 
  -1   3   3     1170.78     1237.84     13.74 o 
   0   3   3      110.73      124.97      2.84 o 
   1   3   3        2.75        1.88      0.74 o 
   2   3   3      511.72      516.51      7.28 o 
   3   3   3      284.63      250.81      6.95 o 
   4   3   3       12.46       11.97      2.61 o 
   5   3   3        6.51        6.52      1.78 o 
   6   3   3       26.56       26.19      3.06 o 
 -10   4   3        4.71        1.12      2.14 o 
  -9   4   3        0.35        2.40      1.90 o 
  -8   4   3       74.25       74.69      4.11 o 
  -7   4   3       13.33       16.72      2.74 o 
  -6   4   3       34.87       38.34      2.42 o 
  -5   4   3        5.79        4.85      0.99 o 
  -4   4   3      162.38      178.54      3.79 o 
  -3   4   3        0.48        0.75      0.73 o 
  -2   4   3      245.91      265.25      4.77 o 
  -1   4   3       38.84       39.89      1.60 o 
   0   4   3        0.01        0.61      0.64 o 
   1   4   3      133.44      135.24      6.46 o 
   2   4   3      137.35      121.39      6.61 o 
   3   4   3      321.85      291.58      9.20 o 
   4   4   3        8.94       10.41      2.74 o 
   5   4   3       10.63       15.92      3.15 o 
 -10   5   3       29.81       31.70      4.17 o 
  -9   5   3        0.70        0.62      1.96 o 
  -8   5   3       19.49       16.17      2.72 o 
  -7   5   3      139.83      142.98      9.63 o 
  -6   5   3       60.98       58.40      6.09 o 
  -5   5   3       18.15       19.23      1.99 o 
  -4   5   3        0.91       -0.19      0.88 o 
  -3   5   3       32.00       27.95      2.04 o 
  -2   5   3       23.15       27.38      1.85 o 
  -1   5   3      214.74      209.28      4.32 o 
   0   5   3      189.98      184.93      6.61 o 
   1   5   3      109.59      109.08      5.44 o 
   2   5   3       52.85       45.22      4.19 o 
   3   5   3       30.46       26.73      3.78 o 
   4   5   3       17.37       24.81      4.59 o 
  -9   6   3       25.36       13.80      4.65 o 
  -8   6   3       15.23       15.41      4.64 o 
  -7   6   3        4.58        5.99      3.62 o 
  -6   6   3       56.76       55.00      6.23 o 
  -5   6   3       47.82       44.17      3.92 o 
  -4   6   3       10.67        9.20      2.06 o 
  -3   6   3       13.71       14.56      2.16 o 
  -2   6   3      156.00      146.49      5.05 o 
  -1   6   3      119.72      118.52      6.37 o 
   0   6   3       60.21       47.38      5.84 o 
   1   6   3        0.97        3.89      2.35 o 
   2   6   3        4.20        8.60      3.91 o 
   3   6   3        7.83        6.35      4.52 o 
  -9   7   3        1.63        6.47      3.83 o 
  -8   7   3      111.74      102.47      9.26 o 
  -7   7   3       30.11       32.13      6.59 o 
  -6   7   3       49.71       47.24      7.79 o 
  -5   7   3       42.03       44.74      5.27 o 
  -4   7   3      104.51      104.83      7.54 o 
  -3   7   3      216.73      232.82     12.25 o 
  -2   7   3      108.05      113.87      8.60 o 
  -1   7   3       25.35       26.20      5.39 o 
   0   7   3       24.50       25.06      5.51 o 
   1   7   3        1.25        1.74      2.96 o 
   2   7   3       42.59       76.65     10.80 o 
  -8   8   3        0.66        0.43      2.86 o 
  -7   8   3       14.64        8.61      4.02 o 
  -6   8   3        5.38        7.41      3.84 o 
  -5   8   3       73.95       66.45     10.90 o 
  -4   8   3      158.55      172.27     10.84 o 
  -3   8   3        0.52        1.12      2.65 o 
  -2   8   3       17.61       15.36      5.00 o 
  -1   8   3       97.88      104.30      9.33 o 
   0   8   3      196.68      215.33     13.79 o 
  -6   9   3       56.84       67.17     10.19 o 
  -5   9   3       93.01       95.09     13.23 o 
  -4   9   3       41.85       42.74      7.11 o 
  -3   9   3       17.98       21.72      5.47 o 
  -2   9   3       31.04       38.90      7.46 o 
   0 -11   4       17.77       26.47      6.36 o 
   1 -11   4       11.37       17.20      3.43 o 
   2 -11   4        0.02        0.98      1.71 o 
   3 -11   4       40.39       51.02      4.18 o 
  -3 -10   4       16.70       19.10      4.68 o 
  -2 -10   4       99.18       93.20      7.40 o 
  -1 -10   4        0.21       -1.90      2.40 o 
   0 -10   4       30.40       26.79      3.81 o 
   1 -10   4        0.04       -0.86      1.69 o 
   2 -10   4      141.23      135.69      5.32 o 
   3 -10   4       16.60       13.35      2.36 o 
   4 -10   4       13.27       18.75      2.67 o 
   5 -10   4       57.17       55.19      6.51 o 
  -4  -9   4       68.88       71.15      6.93 o 
  -3  -9   4       50.51       48.19      4.06 o 
  -2  -9   4       86.14       98.57      6.26 o 
  -1  -9   4        4.86        2.19      1.57 o 
   0  -9   4      236.06      211.76      8.59 o 
   1  -9   4       13.13        9.77      1.78 o 
   2  -9   4       55.37       53.07      3.70 o 
   3  -9   4        0.23        1.88      1.30 o 
   4  -9   4        8.76        9.30      1.51 o 
   5  -9   4        5.58        5.55      1.57 o 
   6  -9   4       36.43       45.42      3.34 o 
  -6  -8   4        0.07        1.24      1.92 o 
  -5  -8   4       91.59       94.41      4.57 o 
  -4  -8   4       93.30       88.16      4.76 o 
  -3  -8   4        9.39       11.03      2.28 o 
  -2  -8   4        6.08        3.85      1.73 o 
  -1  -8   4      397.91      360.15      7.63 o 
   0  -8   4      443.53      424.92      8.43 o 
   1  -8   4       30.57       33.90      2.15 o 
   2  -8   4       20.11       23.19      1.43 o 
   3  -8   4      709.62      742.36     12.07 o 
   4  -8   4      139.85      141.56      4.06 o 
   5  -8   4        8.69       10.42      1.79 o 
   6  -8   4        0.95        2.19      1.38 o 
   7  -8   4       13.43       14.70      2.52 o 
  -7  -7   4       21.89       29.32      3.47 o 
  -6  -7   4       21.50       27.88      3.10 o 
  -5  -7   4      130.36      133.60      4.61 o 
  -4  -7   4       89.11       91.65      3.18 o 
  -3  -7   4        9.79        7.51      1.80 o 
  -2  -7   4       25.17       26.98      1.82 o 
  -1  -7   4      120.71      115.45      2.45 o 
   0  -7   4      138.83      133.82      2.68 o 
   1  -7   4      118.01      117.50      2.45 o 
   2  -7   4       57.70       53.52      1.50 o 
   3  -7   4        2.94        1.56      0.71 o 
   4  -7   4      101.62      103.34      3.32 o 
   5  -7   4      178.93      186.17      5.44 o 
   6  -7   4       75.58       76.16      3.68 o 
   7  -7   4       55.13       65.76      4.31 o 
  -7  -6   4        0.17        2.15      3.10 o 
  -6  -6   4      455.06      492.58     10.53 o 
  -5  -6   4        0.14        1.65      1.05 o 
  -4  -6   4      147.11      152.60      3.26 o 
  -3  -6   4       27.88       30.20      1.64 o 
  -2  -6   4        2.45        3.72      0.77 o 
  -1  -6   4      362.74      351.12      4.03 o 
   0  -6   4      123.44      123.04      2.16 o 
   1  -6   4       87.18       92.39      1.71 o 
   2  -6   4        1.82        2.82      0.55 o 
   3  -6   4      260.70      262.39      3.33 o 
   4  -6   4      377.62      378.87      5.21 o 
   5  -6   4      136.96      139.11      3.21 o 
   6  -6   4       11.65       14.86      1.87 o 
   7  -6   4        0.00       -0.76      1.40 o 
   8  -6   4       92.80      116.44      5.70 o 
  -8  -5   4      101.43       97.49      4.78 o 
  -7  -5   4       77.56       85.60      4.95 o 
  -6  -5   4       41.96       48.14      2.15 o 
  -5  -5   4      214.91      217.96      4.04 o 
  -4  -5   4        5.15        8.42      0.73 o 
  -3  -5   4      190.97      199.56      2.59 o 
  -2  -5   4       66.45       66.37      1.33 o 
  -1  -5   4       10.37       12.74      0.75 o 
   0  -5   4      553.61      573.52      4.85 o 
   1  -5   4       31.00       28.06      1.03 o 
   2  -5   4       58.78       53.16      1.28 o 
   3  -5   4       17.60       20.41      1.16 o 
   4  -5   4       60.47       62.47      2.23 o 
   5  -5   4       13.97       12.47      1.13 o 
   6  -5   4       25.28       20.37      1.89 o 
   7  -5   4       26.03       30.71      3.70 o 
   8  -5   4        3.97        7.00      2.73 o 
  -9  -4   4      107.50       98.42      5.68 o 
  -8  -4   4       18.36       25.29      4.44 o 
  -7  -4   4        4.52        4.28      1.38 o 
  -6  -4   4        6.97        6.33      1.51 o 
  -5  -4   4       55.68       56.92      1.68 o 
  -4  -4   4       11.04       13.80      0.79 o 
  -3  -4   4      255.15      289.17      3.17 o 
  -2  -4   4       83.53       82.68      1.34 o 
  -1  -4   4       17.85       29.14      0.87 o 
   0  -4   4      730.94      766.74      6.15 o 
   1  -4   4        4.38        5.29      0.49 o 
   2  -4   4       11.39       13.97      0.78 o 
   3  -4   4       43.87       39.77      1.29 o 
   4  -4   4      156.36      157.99      2.66 o 
   5  -4   4        1.07        1.92      1.13 o 
   6  -4   4       25.80       33.07      3.89 o 
   7  -4   4       29.94       38.73      6.39 o 
   8  -4   4      204.45      217.16      7.42 o 
  -9  -3   4       21.95       20.40      2.42 o 
  -8  -3   4       58.03       56.25      3.41 o 
  -7  -3   4       20.94       27.30      2.18 o 
  -6  -3   4      260.64      266.67      3.84 o 
  -5  -3   4      134.88      145.80      2.39 o 
  -4  -3   4      442.73      509.22      5.15 o 
  -3  -3   4        6.26        8.18      0.57 o 
  -2  -3   4      205.31      212.12      2.63 o 
  -1  -3   4      576.46      577.79      6.09 o 
   0  -3   4      852.61      886.42      6.68 o 
   1  -3   4     1058.08     1119.87      9.23 o 
   2  -3   4       93.69       98.10      1.70 o 
   3  -3   4      166.84      165.56      2.42 o 
   4  -3   4        8.38        9.32      0.94 o 
   5  -3   4       10.57       10.71      1.30 o 
   6  -3   4       10.97       14.66      2.58 o 
   7  -3   4        3.09        5.62      2.44 o 
   8  -3   4       10.94       11.28      3.65 o 
 -10  -2   4       14.77       15.43      2.44 o 
  -9  -2   4        1.12        0.84      1.39 o 
  -8  -2   4        0.13        3.34      1.19 o 
  -7  -2   4       54.09       54.47      2.39 o 
  -6  -2   4      248.47      254.18      3.68 o 
  -5  -2   4      373.62      373.55      4.45 o 
  -4  -2   4       82.77       89.76      1.65 o 
  -3  -2   4       73.84       71.46      1.38 o 
  -2  -2   4       24.15       22.50      0.63 o 
  -1  -2   4       71.45       73.81      1.18 o 
   0  -2   4       90.38       87.00      1.78 o 
   1  -2   4       64.92       57.55      2.75 o 
   2  -2   4      138.14      144.98      3.76 o 
   3  -2   4       81.02       83.32      2.28 o 
   4  -2   4       46.13       45.84      1.79 o 
   5  -2   4      131.51      128.08      3.87 o 
   6  -2   4      259.72      266.64      6.01 o 
   7  -2   4       16.52       19.20      3.64 o 
 -10  -1   4        3.64        2.02      1.64 o 
  -9  -1   4       36.57       35.09      2.89 o 
  -8  -1   4       58.13       55.53      2.85 o 
  -7  -1   4        0.55        0.95      0.57 o 
  -6  -1   4       25.60       26.08      1.59 o 
  -5  -1   4      101.31       85.51      1.79 o 
  -4  -1   4      148.76      141.33      1.91 o 
  -3  -1   4      498.75      515.13      7.06 o 
  -2  -1   4       50.83       47.99      1.05 o 
  -1  -1   4       22.45       16.38      1.24 o 
   0  -1   4      164.58      176.67      3.64 o 
   1  -1   4       12.65        9.79      0.82 o 
   2  -1   4        2.53        7.79      0.76 o 
   3  -1   4       57.22       56.11      2.12 o 
   4  -1   4       62.05       66.94      2.40 o 
   5  -1   4       46.31       49.34      3.24 o 
   6  -1   4      193.20      180.43      5.58 o 
   7  -1   4        2.67        5.04      2.11 o 
 -10   0   4       14.04       15.64      2.19 o 
  -9   0   4        1.84        2.88      1.61 o 
  -8   0   4      369.09      358.17      7.35 o 
  -7   0   4        0.21        0.25      0.64 o 
  -6   0   4      166.85      163.14      2.42 o 
  -5   0   4      334.68      313.50      3.11 o 
  -4   0   4     1240.60     1199.90     22.00 o 
  -3   0   4        7.36       10.06      1.01 o 
  -2   0   4       94.24       96.87      2.47 o 
  -1   0   4      532.52      553.21      5.94 o 
   0   0   4     2145.13     2376.73     27.24 o 
   1   0   4      539.81      556.98      7.57 o 
   2   0   4      796.25      789.11      8.68 o 
   3   0   4        5.45        5.26      0.72 o 
   4   0   4        6.98        5.25      0.96 o 
   5   0   4      131.90      120.60      4.51 o 
   6   0   4        0.01       -0.51      1.44 o 
   7   0   4        5.39        5.99      2.19 o 
 -10   1   4       10.13       10.35      2.28 o 
  -9   1   4        0.13       -0.07      1.32 o 
  -8   1   4      436.15      437.42      8.12 o 
  -7   1   4        9.47        9.83      1.38 o 
  -6   1   4      660.70      633.99      7.20 o 
  -5   1   4        2.68        4.47      0.93 o 
  -4   1   4      108.87      114.14      2.05 o 
  -3   1   4        5.43        3.32      0.94 o 
  -2   1   4      362.21      367.44      4.73 o 
  -1   1   4      218.08      231.84      4.43 o 
   0   1   4      775.94      925.10     10.91 o 
   1   1   4      288.07      290.84      4.72 o 
   2   1   4      570.85      576.91      7.72 o 
   3   1   4       92.12       90.33      2.75 o 
   4   1   4       19.38       27.73      2.09 o 
   5   1   4      152.65      143.96      5.51 o 
   6   1   4        6.32        6.85      2.56 o 
 -10   2   4       38.61       32.64      3.67 o 
  -9   2   4       96.75       81.19      4.52 o 
  -8   2   4      713.97      712.03     17.09 o 
  -7   2   4     1159.71     1146.96     22.56 o 
  -6   2   4       37.38       36.19      2.48 o 
  -5   2   4       33.65       36.48      1.65 o 
  -4   2   4        2.92        2.42      1.03 o 
  -3   2   4        0.21        0.05      0.62 o 
  -2   2   4       72.23       70.94      1.89 o 
  -1   2   4       74.53       90.11      2.60 o 
   0   2   4       52.24       55.40      2.60 o 
   1   2   4      833.01      902.63     10.53 o 
   2   2   4      499.96      484.92     11.49 o 
   3   2   4        1.48        2.81      0.92 o 
   4   2   4       14.19        8.18      1.88 o 
   5   2   4       19.66       18.88      2.63 o 
   6   2   4        1.35        2.04      2.24 o 
 -10   3   4       22.91       17.67      4.45 o 
  -9   3   4       48.80       48.94      4.17 o 
  -8   3   4        1.52        2.36      3.22 o 
  -7   3   4      102.35      108.42      4.74 o 
  -6   3   4       61.20       59.39      4.59 o 
  -5   3   4        1.21        0.68      0.89 o 
  -4   3   4      101.90      107.16      2.87 o 
  -3   3   4      645.66      656.90      9.22 o 
  -2   3   4       22.54       23.48      1.32 o 
  -1   3   4       72.27       69.44      2.31 o 
   0   3   4      455.47      500.03      7.39 o 
   1   3   4       60.74       68.91      2.55 o 
   2   3   4        0.14       -0.11      0.91 o 
   3   3   4       76.48       69.83      6.98 o 
   4   3   4       39.82       35.91      3.26 o 
   5   3   4        1.52        3.97      1.90 o 
 -10   4   4        8.45       -0.10      3.44 o 
  -9   4   4      165.26      169.11      8.63 o 
  -8   4   4        3.64       -2.34      2.26 o 
  -7   4   4      202.96      200.41     12.01 o 
  -6   4   4        0.98        0.05      1.67 o 
  -5   4   4       18.03       18.92      2.14 o 
  -4   4   4       48.51       49.45      2.01 o 
  -3   4   4      349.07      368.40      5.45 o 
  -2   4   4       15.18       20.11      1.44 o 
  -1   4   4      109.39      114.62      3.07 o 
   0   4   4       27.48       25.60      1.88 o 
   1   4   4      230.46      222.88      7.72 o 
   2   4   4        1.73        2.45      1.81 o 
   3   4   4       33.53       44.96      7.36 o 
   4   4   4       20.91       22.43      4.17 o 
 -10   5   4       13.25       10.42      4.63 o 
  -9   5   4        0.51       -3.81      4.49 o 
  -8   5   4        0.80        0.81      2.90 o 
  -5   5   4        8.58        4.22      1.74 o 
  -4   5   4       53.23       51.38      2.74 o 
  -3   5   4      115.20      110.83      3.12 o 
  -2   5   4       34.79       33.47      1.90 o 
  -1   5   4        1.72        0.29      1.33 o 
   0   5   4       68.09       63.97      4.33 o 
   1   5   4      132.75      123.23      6.04 o 
   2   5   4       50.37       61.92      6.76 o 
   3   5   4       57.24       56.16      4.64 o 
  -9   6   4        0.11        0.99      3.05 o 
  -8   6   4        1.89        2.10      2.93 o 
  -5   6   4       39.66       41.75      4.81 o 
  -4   6   4      120.87      117.70      4.05 o 
  -3   6   4       75.39       74.07      4.53 o 
  -2   6   4       75.27       78.72      5.14 o 
  -1   6   4        6.52       22.62     12.67 o 
   1   6   4        0.91       -1.07      2.40 o 
   2   6   4       12.07        8.28      3.64 o 
  -9   7   4        0.70        3.86      3.61 o 
  -8   7   4        4.68        1.23      3.15 o 
  -5   7   4       65.87       71.27      6.62 o 
  -4   7   4      102.32      110.03      8.24 o 
  -3   7   4       14.74       16.56      4.25 o 
  -2   7   4       38.09       34.33      6.04 o 
  -1   7   4       20.22       22.96      5.28 o 
   0   7   4        0.64       -2.50      2.61 o 
   1   7   4       93.39      132.36     30.45 o 
  -4   8   4        0.01        0.12      2.67 o 
  -3   8   4      135.31      143.27     10.56 o 
  -2   8   4       40.91       46.95      7.55 o 
  -1   8   4       65.99       58.35      7.48 o 
  -1 -11   5       25.43       14.40      3.24 o 
   0 -11   5        7.82        5.30      2.31 o 
   1 -11   5        4.22        5.31      2.37 o 
   2 -11   5      120.83      131.93      6.77 o 
   3 -11   5        0.09        2.18      2.31 o 
  -3 -10   5        0.24        0.51      1.81 o 
  -2 -10   5       89.42       80.59      5.73 o 
  -1 -10   5       10.99       12.09      2.58 o 
   0 -10   5       10.24        9.43      2.43 o 
   1 -10   5       29.69       31.42      6.58 o 
   2 -10   5        8.13        4.71      1.67 o 
   3 -10   5        7.85        6.64      4.18 o 
   4 -10   5       12.41        7.37      1.82 o 
   5 -10   5        0.11       -0.95      1.67 o 
  -5  -9   5       35.17       34.38      9.02 o 
  -4  -9   5       65.53       81.19      4.67 o 
  -3  -9   5       35.58       33.28      5.34 o 
  -2  -9   5       22.09       20.43      3.89 o 
  -1  -9   5        5.43        4.22      1.72 o 
   0  -9   5      343.47      338.76      8.71 o 
   1  -9   5        0.57        2.73      2.62 o 
   2  -9   5        2.89        6.74      1.40 o 
   3  -9   5       32.57       28.19      2.63 o 
   4  -9   5      100.01      109.08      4.31 o 
   5  -9   5       88.11       96.91      4.39 o 
   6  -9   5        2.50        6.05      2.03 o 
  -6  -8   5        0.64        1.98      1.49 o 
  -5  -8   5        1.16       -0.42      2.99 o 
  -4  -8   5       56.82       66.07      4.15 o 
  -3  -8   5        2.67        1.69      2.03 o 
  -2  -8   5      119.46      105.77      6.05 o 
  -1  -8   5      180.17      160.59      4.07 o 
   0  -8   5        3.42        2.15      0.93 o 
   1  -8   5       28.02       30.17      1.60 o 
   2  -8   5      361.11      352.31      5.78 o 
   3  -8   5        1.96        3.94      2.28 o 
   4  -8   5       49.52       43.35      3.40 o 
   5  -8   5        6.92        9.25      1.99 o 
   6  -8   5       12.98       14.73      2.37 o 
  -7  -7   5        4.54        8.54      3.83 o 
  -6  -7   5       13.56       19.46      2.78 o 
  -5  -7   5       15.49       16.73      2.83 o 
  -4  -7   5      392.38      418.18      6.34 o 
  -3  -7   5      131.01      125.09      3.22 o 
  -2  -7   5      106.57      103.44      4.36 o 
  -1  -7   5       33.60       39.39      1.46 o 
   0  -7   5      151.85      144.31      2.75 o 
   1  -7   5       30.36       31.87      1.30 o 
   2  -7   5      414.95      396.88      4.52 o 
   3  -7   5       44.43       43.73      2.46 o 
   4  -7   5      176.91      199.98      5.50 o 
   5  -7   5        1.27        2.43      1.90 o 
   6  -7   5      129.50      136.10      4.78 o 
   7  -7   5        6.33        7.47      1.92 o 
  -8  -6   5        3.76        1.12      1.85 o 
  -7  -6   5        2.54       -0.54      1.65 o 
  -6  -6   5      247.91      265.95      5.70 o 
  -5  -6   5      116.29      131.89      3.70 o 
  -4  -6   5      103.39      113.90      2.95 o 
  -3  -6   5      105.56       90.37      2.02 o 
  -2  -6   5      122.58      113.20      1.99 o 
  -1  -6   5      263.45      261.38      3.40 o 
   0  -6   5       76.45       67.32      1.52 o 
   1  -6   5        6.20        3.73      0.60 o 
   2  -6   5       83.75       81.84      1.72 o 
   3  -6   5       78.74       78.92      2.79 o 
   4  -6   5       21.76       24.01      1.66 o 
   5  -6   5      314.31      341.25      6.57 o 
   6  -6   5       45.11       43.14      2.72 o 
   7  -6   5       35.03       35.93      6.47 o 
  -8  -5   5        6.24        7.46      1.69 o 
  -7  -5   5      130.77      139.13      3.76 o 
  -6  -5   5       66.01       67.56      2.94 o 
  -5  -5   5      106.62      123.86      3.05 o 
  -4  -5   5       12.61       12.65      0.88 o 
  -3  -5   5      497.30      528.63      5.06 o 
  -2  -5   5        4.23        4.45      0.51 o 
  -1  -5   5      122.11      119.68      1.78 o 
   0  -5   5      103.92       88.35      1.43 o 
   1  -5   5      426.15      420.45      4.00 o 
   2  -5   5       57.28       60.62      1.50 o 
   3  -5   5       26.34       26.38      1.46 o 
   4  -5   5       82.76       91.51      2.51 o 
   5  -5   5       85.00       92.46      3.51 o 
   6  -5   5        1.20        0.21      2.16 o 
   7  -5   5        3.31        3.12      2.28 o 
  -9  -4   5       94.53       90.46      4.91 o 
  -8  -4   5        1.69        0.42      1.67 o 
  -7  -4   5       77.49       71.88      3.03 o 
  -6  -4   5      140.41      155.23      2.90 o 
  -5  -4   5        0.08        1.13      0.59 o 
  -4  -4   5      547.90      559.24      5.17 o 
  -3  -4   5        0.66       -0.34      0.34 o 
  -2  -4   5      123.93      137.52      1.74 o 
  -1  -4   5      540.77      533.28      4.09 o 
   0  -4   5      470.62      492.67      4.00 o 
   1  -4   5       50.84       50.77      1.54 o 
   2  -4   5      577.69      609.38      6.17 o 
   3  -4   5      110.48      109.83      2.45 o 
   4  -4   5      198.60      197.60      5.92 o 
   5  -4   5        0.00        0.68      1.28 o 
   6  -4   5      116.83      100.02      4.52 o 
   7  -4   5       73.45       76.98      6.77 o 
  -9  -3   5       14.72       11.98      2.16 o 
  -8  -3   5        0.56        1.08      1.17 o 
  -7  -3   5      258.41      246.19      5.06 o 
  -6  -3   5       46.31       45.68      1.88 o 
  -5  -3   5        0.00        1.06      0.49 o 
  -4  -3   5       55.80       46.99      1.11 o 
  -3  -3   5      134.74      143.36      1.77 o 
  -2  -3   5      178.22      165.67      1.77 o 
  -1  -3   5       69.38       87.33      1.32 o 
   0  -3   5      362.76      379.58      3.77 o 
   1  -3   5      463.80      451.59      5.26 o 
   2  -3   5      121.64      125.42      2.78 o 
   3  -3   5        0.00        0.42      0.63 o 
   4  -3   5      176.53      179.16      4.47 o 
   5  -3   5        3.89        2.99      1.48 o 
   6  -3   5      138.10      142.22      5.28 o 
   7  -3   5      178.36      191.56      8.48 o 
 -10  -2   5        0.00       -0.47      1.63 o 
  -9  -2   5        5.81        5.91      1.74 o 
  -8  -2   5       79.66       84.89      3.23 o 
  -7  -2   5        8.44        7.09      1.07 o 
  -6  -2   5      132.65      130.23      2.53 o 
  -5  -2   5        3.10        5.39      0.61 o 
  -4  -2   5       15.07       12.00      0.67 o 
  -3  -2   5        0.00        0.60      0.32 o 
  -2  -2   5       23.00       22.98      1.10 o 
  -1  -2   5      475.83      485.41      5.03 o 
   0  -2   5      337.19      344.66      4.18 o 
   1  -2   5        5.59        6.08      0.91 o 
   2  -2   5        0.68        0.86      0.76 o 
   3  -2   5      101.28      102.39      2.96 o 
   4  -2   5       82.63       87.52      9.42 o 
   5  -2   5      116.94      111.56      6.48 o 
   6  -2   5        2.61        5.75      2.58 o 
   7  -2   5       70.90       73.43      5.96 o 
 -10  -1   5        3.43        5.57      1.83 o 
  -9  -1   5       12.29       13.19      1.97 o 
  -8  -1   5        9.28       13.14      1.88 o 
  -7  -1   5       79.20       77.19      2.41 o 
  -6  -1   5        6.14        4.19      0.60 o 
  -5  -1   5      169.64      175.07      2.35 o 
  -4  -1   5      177.23      202.60      3.72 o 
  -3  -1   5       75.68       80.00      1.81 o 
  -2  -1   5      669.69      726.44      8.33 o 
  -1  -1   5      460.21      516.42      8.06 o 
   0  -1   5       61.60       83.10      2.72 o 
   1  -1   5      190.61      196.32      3.01 o 
   2  -1   5        0.07        0.31      0.64 o 
   3  -1   5        5.79        5.29      0.91 o 
   4  -1   5      139.17      126.68      4.36 o 
   5  -1   5      157.22      149.35      6.46 o 
   6  -1   5       38.22       34.25      3.92 o 
 -10   0   5       50.61       52.09      3.27 o 
  -9   0   5        6.27        6.03      1.57 o 
  -8   0   5       41.75       34.93      2.81 o 
  -7   0   5       97.68      100.49      3.01 o 
  -6   0   5       93.48       96.57      2.14 o 
  -5   0   5        0.85        1.12      1.04 o 
  -4   0   5       78.50       76.03      1.88 o 
  -3   0   5       11.69       17.44      1.50 o 
  -2   0   5      143.09      136.93      2.58 o 
  -1   0   5        1.21        0.09      0.46 o 
   0   0   5      172.71      207.34      3.70 o 
   1   0   5       58.69       71.09      2.49 o 
   2   0   5      327.83      341.40      5.29 o 
   3   0   5       19.48       23.07      1.61 o 
   4   0   5       57.49       52.95      3.13 o 
   5   0   5       18.82       17.03      2.50 o 
   6   0   5        1.68        2.63      2.42 o 
 -10   1   5       19.75       29.11      4.46 o 
  -9   1   5        0.85        2.52      2.88 o 
  -8   1   5      118.41      100.25      8.89 o 
  -7   1   5        1.73       -1.82      1.59 o 
  -6   1   5       71.49       73.19      3.58 o 
  -5   1   5       83.02       69.79      2.73 o 
  -4   1   5       86.03       84.24      2.80 o 
  -3   1   5      145.33      139.15      2.93 o 
  -2   1   5      357.11      388.73      4.90 o 
  -1   1   5       75.34       76.60      2.38 o 
   0   1   5       17.64       29.21      1.57 o 
   1   1   5      464.89      482.47      6.50 o 
   2   1   5       39.72       46.47      3.11 o 
   3   1   5      623.66      574.08      9.11 o 
   4   1   5        9.11       10.07      1.96 o 
   5   1   5        5.20        4.03      1.58 o 
 -10   2   5      130.35      112.65      8.30 o 
  -9   2   5      395.02      383.47     11.97 o 
  -8   2   5      147.10      147.53      8.62 o 
  -7   2   5      192.08      182.85      6.96 o 
  -6   2   5      183.43      175.58      5.14 o 
  -5   2   5        8.55        7.62      1.04 o 
  -4   2   5      260.66      271.33      4.91 o 
  -3   2   5       67.45       67.11      2.20 o 
  -2   2   5      553.19      592.34      7.35 o 
  -1   2   5        0.62        2.49      0.94 o 
   0   2   5      226.21      226.71      4.69 o 
   1   2   5       12.46       11.62      1.30 o 
   2   2   5      171.78      159.85      3.69 o 
   3   2   5        2.70        5.95      2.69 o 
   4   2   5      275.06      253.66      8.23 o 
   5   2   5        0.08        2.06      2.20 o 
 -10   3   5       63.15       69.26      5.92 o 
  -9   3   5      153.80      163.54     15.25 o 
  -8   3   5       31.44       34.88      7.34 o 
  -7   3   5       21.20       20.23      3.70 o 
  -6   3   5        1.64        2.72      2.24 o 
  -5   3   5       98.21       95.84      3.68 o 
  -4   3   5      244.50      232.04      4.75 o 
  -3   3   5       90.22       89.07      2.70 o 
  -2   3   5      358.26      388.76      5.73 o 
  -1   3   5      240.18      236.92      4.71 o 
   0   3   5      123.48      123.25      4.83 o 
   1   3   5       97.31       89.34      3.05 o 
   2   3   5        2.30        3.19      2.65 o 
   3   3   5       43.60       50.23      5.59 o 
   4   3   5        2.47        1.15      2.12 o 
 -10   4   5        9.06        9.01      6.96 o 
  -9   4   5       12.51        9.66      5.96 o 
  -8   4   5        4.50       -0.62      4.42 o 
  -7   4   5        2.54        1.87      3.65 o 
  -6   4   5       79.35       74.82      5.18 o 
  -5   4   5        9.06        7.21      2.65 o 
  -4   4   5      155.57      145.82      4.65 o 
  -3   4   5       27.25       30.65      2.28 o 
  -2   4   5       21.01       23.94      1.73 o 
  -1   4   5      210.23      205.53      4.49 o 
   0   4   5      268.96      278.02      7.50 o 
   1   4   5        3.33       -1.22      2.18 o 
   2   4   5       87.09       81.78      5.32 o 
   3   4   5       16.87       19.58      4.09 o 
  -5   5   5        2.66        1.83      2.78 o 
  -4   5   5        0.29        0.15      1.15 o 
  -3   5   5       25.09       19.75      1.59 o 
  -2   5   5        2.00        1.80      1.34 o 
  -1   5   5      118.44      121.46     13.51 o 
   0   5   5        1.50        3.03      2.02 o 
   1   5   5        7.81       12.45      3.10 o 
  -5   6   5       50.10       56.36      5.80 o 
  -4   6   5       87.05       90.18      5.20 o 
  -3   6   5        2.44        3.25      1.93 o 
  -2   6   5      170.26      171.42     10.66 o 
   1   6   5       61.53       58.34      7.74 o 
  -4   7   5       30.40       35.34      4.34 o 
  -3   7   5       14.04       15.99      3.82 o 
  -2   7   5        4.52        7.50      4.13 o 
  -1   7   5       64.11       76.71      8.56 o 
  -4   8   5        0.08        2.38      1.97 o 
  -3   8   5       43.28       52.92      5.89 o 
  -1 -11   6       24.20       25.11      3.88 o 
   0 -11   6        0.36        0.60      1.95 o 
   1 -11   6        6.31        5.66      2.37 o 
   2 -11   6        0.49        1.52      1.93 o 
  -3 -10   6       44.66       55.97      4.60 o 
  -2 -10   6        1.22        2.50      3.12 o 
  -1 -10   6        3.14        1.63      2.62 o 
   0 -10   6        0.00       -0.97      1.44 o 
   1 -10   6       18.02       15.26      2.10 o 
   2 -10   6        6.83        8.87      1.94 o 
   3 -10   6       10.51       12.23      2.23 o 
   4 -10   6       48.07       58.23      3.81 o 
  -5  -9   6       32.20       35.87      4.03 o 
  -4  -9   6       14.74       17.62      2.74 o 
  -3  -9   6        7.11        3.83      1.90 o 
  -2  -9   6      103.69       87.52      3.51 o 
  -1  -9   6       10.43       16.48      1.92 o 
   0  -9   6       80.50       82.99      6.26 o 
   1  -9   6       62.63       64.34      4.02 o 
   2  -9   6      222.75      220.26      9.10 o 
   3  -9   6       15.91       15.72      2.74 o 
   4  -9   6        2.81        3.94      1.68 o 
   5  -9   6        0.22       -0.35      1.53 o 
  -6  -8   6      201.46      221.58      6.16 o 
  -5  -8   6       31.52       30.39      3.13 o 
  -4  -8   6        5.53        6.44      1.44 o 
  -3  -8   6      150.20      145.78      5.25 o 
  -2  -8   6      263.86      249.17      5.82 o 
  -1  -8   6        1.06        3.71      2.07 o 
   0  -8   6      223.86      197.73      4.97 o 
   1  -8   6        0.14        2.17      0.90 o 
   2  -8   6       63.64       60.77      3.30 o 
   3  -8   6       55.38       57.07      2.74 o 
   4  -8   6       74.32       77.85      6.13 o 
   5  -8   6        0.27        1.59      1.53 o 
   6  -8   6        4.26        7.59      1.99 o 
  -7  -7   6       89.89       98.95      4.25 o 
  -6  -7   6       12.04       11.21      1.77 o 
  -5  -7   6        7.78       12.48      1.92 o 
  -4  -7   6       86.70       90.95      3.00 o 
  -3  -7   6      136.62      128.74      3.37 o 
  -2  -7   6        6.35        5.69      1.21 o 
  -1  -7   6      152.98      159.80      2.75 o 
   0  -7   6      644.43      638.24      6.68 o 
   1  -7   6       44.73       39.40      1.59 o 
   2  -7   6      108.25      104.10      2.93 o 
   3  -7   6        4.47        9.72      3.13 o 
   4  -7   6       50.20       50.49      4.07 o 
   5  -7   6        0.04        2.73      2.27 o 
   6  -7   6      139.54      145.80      7.12 o 
  -8  -6   6      112.84      112.40      3.99 o 
  -7  -6   6        7.06        5.36      1.72 o 
  -6  -6   6       12.98       20.04      2.33 o 
  -5  -6   6      656.33      696.99     10.70 o 
  -4  -6   6      100.37      100.94      2.41 o 
  -3  -6   6       69.97       68.48      1.59 o 
  -2  -6   6       47.92       45.24      1.30 o 
  -1  -6   6        9.46       11.60      0.84 o 
   0  -6   6        0.41        0.37      0.49 o 
   1  -6   6       48.72       49.10      1.56 o 
   2  -6   6       45.48       47.70      2.05 o 
   3  -6   6      305.42      292.07      4.79 o 
   4  -6   6      129.88      133.13      5.39 o 
   5  -6   6      335.64      361.08     10.97 o 
   6  -6   6       66.51       76.14      9.11 o 
  -9  -5   6       34.60       41.81      3.17 o 
  -8  -5   6        4.68        7.41      1.75 o 
  -7  -5   6        9.50       12.97      1.80 o 
  -6  -5   6      113.01      124.16      3.44 o 
  -5  -5   6       70.89       79.72      2.92 o 
  -4  -5   6       18.90       20.49      1.07 o 
  -3  -5   6      398.80      390.33      4.65 o 
  -2  -5   6        8.13        8.14      0.65 o 
  -1  -5   6       62.38       55.94      1.21 o 
   0  -5   6       76.86       71.07      1.39 o 
   1  -5   6       27.39       31.80      1.18 o 
   2  -5   6       51.01       54.89      2.21 o 
   3  -5   6      106.69      110.30      3.41 o 
   4  -5   6      106.24       95.53      3.96 o 
   5  -5   6        2.08        4.08      1.78 o 
   6  -5   6       61.55       56.13      5.49 o 
  -9  -4   6        0.01        2.42      1.49 o 
  -8  -4   6       91.44       89.72      3.58 o 
  -7  -4   6        3.28        4.25      1.21 o 
  -6  -4   6      254.66      269.37      4.01 o 
  -5  -4   6      263.56      277.11      3.49 o 
  -4  -4   6        0.32        1.05      0.73 o 
  -3  -4   6      546.54      539.75      4.75 o 
  -2  -4   6        7.11        5.15      0.45 o 
  -1  -4   6      197.95      200.12      2.25 o 
   0  -4   6      247.58      284.64      3.12 o 
   1  -4   6      281.67      272.43      3.54 o 
   2  -4   6      102.88       96.17      2.78 o 
   3  -4   6       17.99       19.20      1.93 o 
   4  -4   6        6.04       11.59      3.60 o 
   5  -4   6       46.04       58.36      5.08 o 
   6  -4   6        0.73        0.67      2.61 o 
 -10  -3   6        0.60        0.00      1.65 o 
  -9  -3   6      122.56      107.60      3.96 o 
  -8  -3   6        9.80       10.71      2.20 o 
  -7  -3   6        4.87        1.85      1.00 o 
  -6  -3   6      162.00      150.01      3.07 o 
  -5  -3   6      244.46      241.05      3.22 o 
  -4  -3   6       67.42       65.52      1.27 o 
  -3  -3   6        8.71        9.20      0.56 o 
  -2  -3   6      464.07      471.56      4.94 o 
  -1  -3   6       20.02       20.11      1.08 o 
   0  -3   6      100.22      114.03      2.42 o 
   1  -3   6      174.00      164.14      3.11 o 
   2  -3   6      352.51      344.75      5.88 o 
   3  -3   6       15.38       10.67      3.54 o 
   4  -3   6      583.91      582.39     14.97 o 
   5  -3   6      285.44      285.88     10.43 o 
   6  -3   6        0.84        1.89      2.64 o 
 -10  -2   6        0.05       -0.04      1.75 o 
  -9  -2   6       57.22       61.04      2.90 o 
  -8  -2   6       85.48       80.62      3.14 o 
  -7  -2   6        5.23        6.69      1.57 o 
  -6  -2   6       18.69       18.61      1.18 o 
  -5  -2   6       54.91       46.65      1.31 o 
  -4  -2   6      157.84      152.30      3.21 o 
  -3  -2   6      577.13      604.03      6.21 o 
  -2  -2   6      318.51      310.20      4.36 o 
  -1  -2   6       24.19       27.32      1.40 o 
   0  -2   6       25.63       22.18      1.09 o 
   1  -2   6       12.96       14.55      2.48 o 
   2  -2   6       25.41       33.54      4.40 o 
   3  -2   6      154.32      163.63     12.65 o 
   4  -2   6       51.91       52.51      5.34 o 
   5  -2   6        0.66       -0.01      2.68 o 
   6  -2   6        2.49        5.14      4.52 o 
 -10  -1   6       19.51       21.53      2.43 o 
  -9  -1   6        2.26        2.58      1.19 o 
  -8  -1   6        3.56        4.86      2.02 o 
  -7  -1   6       17.91       17.89      1.88 o 
  -6  -1   6        1.66        0.43      0.75 o 
  -5  -1   6       95.96       98.97      2.84 o 
  -4  -1   6      247.78      268.78      3.92 o 
  -3  -1   6        7.94        9.71      0.76 o 
  -2  -1   6      302.78      325.34      5.03 o 
  -1  -1   6       32.17       36.70      2.11 o 
   0  -1   6        0.62        0.92      0.68 o 
   1  -1   6        6.78        9.71      1.06 o 
   2  -1   6      435.07      438.89      8.50 o 
   3  -1   6      487.95      469.34     10.84 o 
   4  -1   6        3.29        1.72      1.77 o 
   5  -1   6      209.19      213.63      7.79 o 
 -10   0   6       18.54       20.95      4.15 o 
  -9   0   6       34.22       32.85      3.24 o 
  -8   0   6       18.21       20.99      2.65 o 
  -7   0   6      168.74      163.09      5.25 o 
  -6   0   6        0.13        0.91      1.06 o 
  -5   0   6       82.28       73.57      3.37 o 
  -4   0   6       59.94       64.21      1.69 o 
  -3   0   6     1070.54     1108.26     21.99 o 
  -2   0   6      112.96      122.33      2.86 o 
  -1   0   6        6.38        5.92      0.82 o 
   0   0   6       34.93       34.05      1.81 o 
   1   0   6        5.19        4.61      1.00 o 
   2   0   6       22.06       23.95      2.99 o 
   3   0   6       17.18       16.08      2.57 o 
   4   0   6       33.68       39.32      4.14 o 
   5   0   6        1.68        3.35      2.12 o 
 -10   1   6       59.67       61.69      6.07 o 
  -9   1   6        3.41        5.77      3.01 o 
  -8   1   6        0.39        0.65      1.69 o 
  -7   1   6        5.74        7.20      2.42 o 
  -6   1   6       67.69       71.98      4.19 o 
  -5   1   6       12.70       13.70      1.23 o 
  -4   1   6       32.26       33.38      2.30 o 
  -3   1   6       12.43       17.91      1.35 o 
  -2   1   6       94.76       97.39      2.53 o 
  -1   1   6        5.82        8.94      1.22 o 
   0   1   6       83.08       97.15      2.84 o 
   1   1   6       36.13       36.79      2.04 o 
   2   1   6       74.53       65.53      4.61 o 
   3   1   6       16.62       15.14      2.66 o 
   4   1   6       43.87       47.02      4.33 o 
   5   1   6       62.05       69.51      5.25 o 
 -10   2   6       17.15       12.53      3.79 o 
  -9   2   6       60.38       69.21      6.01 o 
  -8   2   6      253.60      251.19      9.90 o 
  -7   2   6       54.24       55.39      5.51 o 
  -6   2   6      743.75      718.69     15.29 o 
  -5   2   6        5.68        4.43      1.85 o 
  -4   2   6      222.21      221.65      5.07 o 
  -3   2   6        3.95        4.34      0.88 o 
  -2   2   6       22.69       26.02      1.85 o 
  -1   2   6       70.53       67.90      2.90 o 
   0   2   6       14.12       14.42      1.59 o 
   1   2   6      103.28       95.46      2.81 o 
   2   2   6      469.03      408.52     10.34 o 
   3   2   6       75.55       80.77      8.26 o 
   4   2   6       67.40       45.60      5.37 o 
 -10   3   6       28.08       43.76      9.23 o 
  -9   3   6        6.03       -2.12      4.92 o 
  -8   3   6        0.02        0.37      1.82 o 
  -7   3   6      124.74      109.13      6.38 o 
  -6   3   6       51.68       50.82      4.62 o 
  -5   3   6       80.23       83.02      5.51 o 
  -4   3   6       28.52       31.71      2.11 o 
  -3   3   6       93.82       90.85      2.70 o 
  -2   3   6       41.32       37.23      2.17 o 
  -1   3   6       23.08       22.97      1.93 o 
   0   3   6       63.73       59.94      3.79 o 
   1   3   6        0.43        1.32      1.47 o 
   2   3   6      127.53      120.59      5.66 o 
   3   3   6        2.25        0.38      3.88 o 
  -8   4   6       10.58        8.40      3.34 o 
  -7   4   6        0.19        3.86      2.06 o 
  -6   4   6      558.20      523.97     20.97 o 
  -5   4   6       11.61        9.31      2.99 o 
  -4   4   6      115.39      110.18      3.68 o 
  -3   4   6      306.16      300.29      5.83 o 
  -2   4   6      368.44      385.37      6.76 o 
  -1   4   6       35.37       30.41      3.16 o 
   0   4   6       84.01       83.51      4.56 o 
   1   4   6       25.66       27.18      4.19 o 
   2   4   6        0.38        5.12      2.85 o 
  -7   5   6        0.67       11.00      3.07 o 
  -6   5   6       45.60       57.04      6.22 o 
  -5   5   6      102.52       99.01      6.03 o 
  -4   5   6        3.83        4.92      1.62 o 
  -3   5   6        5.53        3.20      1.78 o 
  -2   5   6      125.34      135.18     19.04 o 
  -1   5   6       25.78       58.72      6.93 o 
   0   5   6       12.81       14.59      3.46 o 
   1   5   6        0.79       -0.36      4.84 o 
  -7   6   6       39.97       42.21      5.33 o 
  -6   6   6       37.11       40.32      5.36 o 
  -5   6   6       14.34       18.08      4.42 o 
  -4   6   6      127.11      137.91      6.75 o 
  -3   6   6       63.78       66.76      5.61 o 
  -2   6   6        0.42       -0.63      2.42 o 
  -1   6   6       73.97       84.40      8.48 o 
  -6   7   6       21.29       22.85      4.85 o 
  -5   7   6       16.02        7.99      4.33 o 
  -4   7   6       60.56       64.49      7.01 o 
  -3   7   6        0.01        2.80      2.43 o 
   0 -11   7        0.37       -0.85      1.91 o 
  -3 -10   7        3.00        2.16      1.84 o 
  -2 -10   7        2.08        0.30      1.26 o 
  -1 -10   7       60.99       52.19      4.17 o 
   0 -10   7        2.12        2.01      1.65 o 
   1 -10   7       11.31        6.48      1.95 o 
   2 -10   7      110.58      127.99      5.04 o 
   3 -10   7       15.65       18.99      2.69 o 
  -5  -9   7        0.29       -0.16      1.56 o 
  -4  -9   7        0.12        0.13      1.25 o 
  -3  -9   7       55.72       55.27      4.46 o 
  -2  -9   7       19.29       23.51      3.04 o 
  -1  -9   7        8.79        5.72      1.47 o 
   0  -9   7       32.97       35.19      2.71 o 
   1  -9   7       12.94        8.95      1.80 o 
   2  -9   7        0.04        0.43      1.39 o 
   3  -9   7       10.18        8.26      1.96 o 
   4  -9   7        5.63        8.85      1.91 o 
  -6  -8   7        5.12        7.54      1.54 o 
  -5  -8   7       30.43       33.20      2.50 o 
  -4  -8   7      102.71       96.20      3.86 o 
  -3  -8   7      127.84      131.65      3.94 o 
  -2  -8   7        2.55        3.31      1.97 o 
  -1  -8   7       31.32       23.58      2.30 o 
   0  -8   7      711.18      683.93     10.23 o 
   1  -8   7        0.00       10.59      3.16 o 
   2  -8   7       43.96       42.88      3.66 o 
   3  -8   7        1.12        1.18      1.39 o 
   4  -8   7        0.91        0.42      1.49 o 
   5  -8   7      160.71      150.49      7.32 o 
  -7  -7   7       18.63       31.82      3.45 o 
  -6  -7   7       21.63       27.31      2.41 o 
  -5  -7   7       41.13       46.26      2.68 o 
  -4  -7   7       78.45       81.68      2.90 o 
  -3  -7   7      559.27      552.17      8.95 o 
  -2  -7   7      308.56      294.12      3.99 o 
  -1  -7   7      171.84      153.67      2.99 o 
   0  -7   7        4.43        2.22      1.09 o 
   1  -7   7       86.10       81.36      2.73 o 
   2  -7   7        0.28        1.68      1.05 o 
   3  -7   7        3.79        5.11      1.28 o 
   4  -7   7       28.20       28.80      3.33 o 
   5  -7   7       21.04       32.94      3.97 o 
  -8  -6   7       11.53       14.86      2.25 o 
  -7  -6   7      131.04      134.33      4.35 o 
  -6  -6   7      118.31      128.41      3.61 o 
  -5  -6   7      266.22      281.30      5.33 o 
  -4  -6   7      353.85      345.86      4.86 o 
  -3  -6   7       52.95       55.24      1.73 o 
  -2  -6   7      358.17      331.51      4.24 o 
  -1  -6   7       35.41       35.27      1.58 o 
   0  -6   7      258.13      252.77      3.53 o 
   1  -6   7       61.27       54.33      2.00 o 
   2  -6   7       36.61       33.01      5.13 o 
   3  -6   7      183.27      185.61      5.30 o 
   4  -6   7      221.91      238.94      7.65 o 
   5  -6   7        0.25        3.37      2.30 o 
  -9  -5   7        4.00        1.35      2.74 o 
  -8  -5   7        9.23       12.26      2.06 o 
  -7  -5   7       20.72       22.91      2.28 o 
  -6  -5   7       22.40       29.54      2.38 o 
  -5  -5   7       74.31       79.84      2.59 o 
  -4  -5   7       67.08       69.01      1.83 o 
  -3  -5   7      130.72      110.30      2.20 o 
  -2  -5   7      625.02      607.12      5.57 o 
  -1  -5   7        0.00        0.01      0.52 o 
   0  -5   7        0.03        1.82      0.64 o 
   1  -5   7      104.27       91.44      4.00 o 
   2  -5   7      349.32      328.90      7.98 o 
   3  -5   7        6.47        7.09      2.62 o 
   4  -5   7       48.53       68.32      8.07 o 
   5  -5   7        1.29        3.05      2.84 o 
  -9  -4   7        4.94       -0.05      1.54 o 
  -8  -4   7        7.89        7.72      1.52 o 
  -7  -4   7        5.12        7.59      1.51 o 
  -6  -4   7        6.67        8.34      1.09 o 
  -5  -4   7      375.69      381.26      4.79 o 
  -4  -4   7       57.03       56.32      1.59 o 
  -3  -4   7       64.91       54.97      1.20 o 
  -2  -4   7      165.41      171.50      2.89 o 
  -1  -4   7       93.37       90.67      2.02 o 
   0  -4   7      149.54      154.68      3.04 o 
   1  -4   7      208.61      206.66      4.90 o 
   2  -4   7      380.02      392.32      9.08 o 
   3  -4   7       22.21       20.97      4.22 o 
   4  -4   7       69.08       60.49      5.47 o 
   5  -4   7       92.44      100.10      6.84 o 
 -10  -3   7        0.27       -0.18      1.54 o 
  -9  -3   7      116.74      103.64      3.73 o 
  -8  -3   7       16.76       19.36      2.03 o 
  -7  -3   7      214.31      190.22      4.06 o 
  -6  -3   7      232.40      226.82      7.24 o 
  -5  -3   7        1.41        2.01      0.73 o 
  -4  -3   7        0.79        0.69      0.70 o 
  -3  -3   7       70.17       66.87      1.81 o 
  -2  -3   7       31.91       39.28      1.48 o 
  -1  -3   7       16.45       14.19      1.06 o 
   0  -3   7        4.44        3.85      0.81 o 
   1  -3   7       24.66       24.85      2.18 o 
   2  -3   7      348.30      331.05     12.28 o 
   3  -3   7      401.36      367.32     19.26 o 
   4  -3   7        6.92        2.54      2.72 o 
   5  -3   7       13.01       14.27      4.41 o 
 -10  -2   7       17.51       15.89      2.19 o 
  -9  -2   7        0.16        3.08      2.01 o 
  -8  -2   7       41.38       38.54      3.55 o 
  -7  -2   7      139.06      129.40      4.97 o 
  -6  -2   7       11.13        9.40      1.57 o 
  -5  -2   7       96.73       91.23      2.63 o 
  -4  -2   7       50.26       55.22      2.59 o 
  -3  -2   7       44.87       46.07      1.53 o 
  -2  -2   7        0.62        0.52      0.64 o 
  -1  -2   7      124.72      129.00      3.67 o 
   0  -2   7      228.86      249.14      7.64 o 
   1  -2   7        1.09       -1.19      2.27 o 
   2  -2   7      246.18      226.11     23.22 o 
   3  -2   7      183.13      160.83      9.78 o 
   4  -2   7       18.36       13.89      3.87 o 
   5  -2   7        0.05        3.15      2.35 o 
 -10  -1   7        1.97        1.11      2.23 o 
  -9  -1   7        7.07       13.72      2.67 o 
  -8  -1   7        7.65        5.48      2.00 o 
  -7  -1   7        3.63        1.38      1.77 o 
  -6  -1   7        2.55        4.46      2.49 o 
  -5  -1   7      152.40      150.34      4.20 o 
  -4  -1   7      123.29      132.78      2.58 o 
  -3  -1   7       41.55       39.92      1.53 o 
  -2  -1   7       39.84       45.76      2.76 o 
  -1  -1   7      149.69      156.86      4.55 o 
   0  -1   7      523.42      532.66      8.90 o 
   1  -1   7      269.45      245.59      7.10 o 
   2  -1   7       34.58       38.86      3.68 o 
   3  -1   7       48.16       52.98      4.18 o 
   4  -1   7        9.49        7.63      2.49 o 
   5  -1   7        4.43       15.57      5.56 o 
 -10   0   7        1.37        1.74      2.27 o 
  -9   0   7        0.24        1.52      1.85 o 
  -8   0   7       55.62       61.71      3.81 o 
  -7   0   7       29.59       28.92      3.68 o 
  -6   0   7       23.58       30.65      3.45 o 
  -5   0   7      160.63      158.06      3.71 o 
  -4   0   7       59.63       65.65      2.39 o 
  -3   0   7       17.45       24.39      2.16 o 
  -2   0   7      167.60      174.89      3.49 o 
  -1   0   7      137.19      145.57      3.31 o 
   0   0   7      418.09      434.31     10.27 o 
   1   0   7       38.40       33.85      2.81 o 
   2   0   7       49.00       59.05      4.24 o 
   3   0   7       78.09       67.73      4.77 o 
   4   0   7       36.14       37.24      4.23 o 
 -10   1   7       41.69       46.45      4.42 o 
  -9   1   7      104.78       91.92      4.96 o 
  -8   1   7        7.26        8.68      2.52 o 
  -7   1   7       46.52       48.64      4.31 o 
  -6   1   7       58.24       57.64      4.21 o 
  -5   1   7      140.97      137.41      6.43 o 
  -4   1   7      424.72      438.84      8.76 o 
  -3   1   7      112.92      112.82      3.08 o 
  -2   1   7       32.74       31.05      1.94 o 
  -1   1   7       49.41       53.37      3.07 o 
   0   1   7       15.84       13.84      2.08 o 
   1   1   7        1.40        1.05      2.13 o 
   2   1   7      267.29      247.89      9.13 o 
   3   1   7        4.74        8.26      2.33 o 
   4   1   7      141.15      129.12      6.40 o 
 -10   2   7        8.63       12.22     10.25 o 
  -9   2   7        0.00        1.36      2.73 o 
  -8   2   7      115.97       90.64      6.03 o 
  -7   2   7       82.77       71.63      5.34 o 
  -6   2   7        0.91        0.81      2.24 o 
  -5   2   7      133.84      138.72      6.95 o 
  -4   2   7       38.46       38.02      3.50 o 
  -3   2   7       70.07       67.99      3.42 o 
  -2   2   7       16.99       18.15      2.01 o 
  -1   2   7        2.71       -0.56      1.33 o 
   0   2   7       35.58       35.26      3.11 o 
   1   2   7       54.96       69.34      4.15 o 
   2   2   7       17.33       20.86      3.18 o 
   3   2   7      184.26      164.47      8.05 o 
 -10   3   7        0.02        0.09      2.65 o 
  -9   3   7        3.46       15.76     11.08 o 
  -8   3   7       71.73       60.04      5.15 o 
  -7   3   7      184.18      169.49      9.98 o 
  -6   3   7       68.15       59.33      9.85 o 
  -5   3   7      270.78      280.87      8.86 o 
  -4   3   7       58.43       61.13      4.27 o 
  -3   3   7       72.84       73.84      3.54 o 
  -2   3   7       80.05       77.51      3.98 o 
  -1   3   7      273.69      274.62      6.92 o 
   0   3   7       34.56       34.49      3.28 o 
   1   3   7        0.14        3.62      1.99 o 
   2   3   7        4.37        3.19      2.57 o 
  -9   4   7       74.55       72.56      7.35 o 
  -8   4   7       65.37       51.26      6.22 o 
  -7   4   7       20.89       23.67      4.99 o 
  -6   4   7        4.28       14.23      4.07 o 
  -5   4   7      112.07      109.85      5.36 o 
  -4   4   7        0.65        2.03      2.06 o 
  -3   4   7        3.44        1.97      1.29 o 
  -2   4   7      211.99      209.49      6.58 o 
  -1   4   7        0.05        1.58      1.72 o 
   0   4   7      102.77      104.93      5.29 o 
   1   4   7       30.15       31.10      3.92 o 
  -9   5   7       74.93       53.76      6.54 o 
  -8   5   7       91.16       89.99      8.30 o 
  -7   5   7       15.21       20.54      4.66 o 
  -6   5   7       72.93       77.65      5.77 o 
  -5   5   7        3.17        8.75      4.10 o 
  -4   5   7      124.43      135.29      7.24 o 
  -3   5   7        7.81        6.60      2.33 o 
  -1   5   7      134.19      156.75     27.48 o 
   0   5   7        3.70        1.89      3.34 o 
  -8   6   7        0.01        4.10      3.36 o 
  -7   6   7       14.70       24.93      5.12 o 
  -6   6   7        8.61       11.52      4.32 o 
  -5   6   7       57.57       61.03      6.91 o 
  -4   6   7       15.49       26.86      5.81 o 
  -3   6   7       26.68       30.95      6.21 o 
  -2   6   7        2.51        2.86      3.44 o 
  -3 -10   8        3.47        0.03      1.69 o 
  -2 -10   8       14.69       10.87      2.16 o 
  -1 -10   8        1.94        3.31      2.49 o 
   0 -10   8       11.13        8.47      2.73 o 
   1 -10   8        2.91        2.05      1.73 o 
   2 -10   8        1.06        1.43      1.68 o 
  -5  -9   8       29.58       36.27      4.39 o 
  -4  -9   8        2.49       -1.09      1.46 o 
  -3  -9   8        2.20        1.73      1.49 o 
  -2  -9   8        4.14        4.15      1.81 o 
  -1  -9   8        0.50       -1.34      1.42 o 
   0  -9   8        3.92        6.88      1.73 o 
   1  -9   8       56.47       57.92      4.16 o 
   2  -9   8       40.33       34.03      2.90 o 
   3  -9   8       35.65       41.03      2.79 o 
  -6  -8   8       73.67       80.78      4.02 o 
  -5  -8   8      226.71      222.55      5.49 o 
  -4  -8   8        0.03       -0.81      1.19 o 
  -3  -8   8       79.15       76.27      3.26 o 
  -2  -8   8      219.87      203.96      4.94 o 
  -1  -8   8        0.92       -2.03      1.87 o 
   0  -8   8       22.94       28.45      2.43 o 
   1  -8   8        2.15        5.23      2.07 o 
   2  -8   8       25.85       22.91      2.33 o 
   3  -8   8       12.05       15.96      3.52 o 
   4  -8   8       24.43       30.36      4.34 o 
  -7  -7   8       49.30       56.61      3.39 o 
  -6  -7   8        9.02       14.45      2.29 o 
  -5  -7   8        5.95        6.59      1.59 o 
  -4  -7   8        6.81        8.72      1.61 o 
  -3  -7   8        1.37        4.03      1.24 o 
  -2  -7   8      103.19       95.72      2.59 o 
  -1  -7   8       16.85       17.29      1.55 o 
   0  -7   8       60.23       58.88      2.06 o 
   1  -7   8       74.56       75.65      6.58 o 
   2  -7   8      117.15      108.55      5.24 o 
   3  -7   8       81.68       76.66      6.65 o 
   4  -7   8        2.96        2.12      2.41 o 
  -8  -6   8        3.22       -0.13      1.53 o 
  -7  -6   8       56.35       60.42      3.29 o 
  -6  -6   8        9.12        7.46      1.41 o 
  -5  -6   8      300.88      299.92      5.58 o 
  -4  -6   8      999.39      972.08     10.93 o 
  -3  -6   8      234.43      229.51      3.92 o 
  -2  -6   8       11.75       13.04      1.18 o 
  -1  -6   8        0.01        1.00      2.05 o 
   0  -6   8        0.15        2.00      1.85 o 
   1  -6   8      167.88      161.32      4.86 o 
   2  -6   8        5.71        4.05      3.46 o 
   3  -6   8        0.04       -1.27      1.93 o 
   4  -6   8       46.57       58.34      7.29 o 
  -9  -5   8        5.47        5.02      1.89 o 
  -8  -5   8       32.25       31.83      3.12 o 
  -7  -5   8       20.52       25.85      2.27 o 
  -6  -5   8        7.35        8.67      1.48 o 
  -5  -5   8      149.06      146.77      3.05 o 
  -4  -5   8       61.87       58.83      2.21 o 
  -3  -5   8      195.69      198.75      3.20 o 
  -2  -5   8       66.79       65.41      1.99 o 
  -1  -5   8      149.15      130.60      3.75 o 
   0  -5   8       14.65       15.57      1.71 o 
   1  -5   8       62.98       63.98      3.62 o 
   2  -5   8        7.75        1.15      3.98 o 
   3  -5   8       12.92       13.45      2.85 o 
   4  -5   8       14.83       15.12      4.79 o 
   5  -5   8       18.01       18.13      4.21 o 
  -9  -4   8        8.21        2.49      1.40 o 
  -8  -4   8       76.66       70.24      3.07 o 
  -7  -4   8       76.29       74.51      2.81 o 
  -6  -4   8       13.46       16.38      2.16 o 
  -5  -4   8       13.37       15.71      1.50 o 
  -4  -4   8      324.82      331.28      5.43 o 
  -3  -4   8       98.29       95.11      2.15 o 
  -2  -4   8      161.90      165.53      3.37 o 
  -1  -4   8        6.72        8.56      1.80 o 
   0  -4   8      130.28      118.02      6.26 o 
   1  -4   8       72.42       77.35      6.31 o 
   2  -4   8        8.48        4.43      3.11 o 
   3  -4   8       13.60       10.77      4.21 o 
   4  -4   8       27.72       32.51      6.74 o 
 -10  -3   8        6.56        4.78      2.63 o 
  -9  -3   8        0.59        1.67      2.28 o 
  -8  -3   8       15.52       14.46      2.92 o 
  -7  -3   8       55.24       59.86      3.91 o 
  -6  -3   8        1.99        3.85      1.84 o 
  -5  -3   8       14.83       14.13      1.90 o 
  -4  -3   8       66.67       69.05      2.44 o 
  -3  -3   8       25.57       25.38      2.08 o 
  -2  -3   8        8.22        8.34      1.19 o 
  -1  -3   8       32.12       36.61      3.32 o 
   0  -3   8        1.65        1.21      1.41 o 
   1  -3   8      167.43      140.13     13.24 o 
   2  -3   8      180.52      163.99      9.04 o 
   3  -3   8        1.03        0.94      2.53 o 
   4  -3   8        0.05        0.45      2.72 o 
 -10  -2   8        8.30        4.98      2.80 o 
  -9  -2   8       45.15       38.58      3.89 o 
  -8  -2   8        6.62        8.06      2.38 o 
  -7  -2   8        2.54        4.23      1.91 o 
  -6  -2   8        2.96        1.07      1.72 o 
  -5  -2   8       88.84       87.66      4.17 o 
  -4  -2   8      138.60      129.26      3.51 o 
  -3  -2   8      118.98      121.77      3.65 o 
  -2  -2   8       82.93       79.28      2.76 o 
  -1  -2   8      172.45      169.28      4.08 o 
   0  -2   8      239.51      244.14      8.48 o 
   1  -2   8      789.20      726.14     16.53 o 
   2  -2   8       35.93       47.82      6.11 o 
   3  -2   8       41.09       37.01      6.13 o 
   4  -2   8        1.73       -1.08      3.52 o 
 -10  -1   8        1.67       -0.82      2.17 o 
  -9  -1   8        0.74        2.82      2.24 o 
  -8  -1   8       28.99       27.93      3.02 o 
  -7  -1   8       58.62       56.48      4.37 o 
  -6  -1   8       90.70       99.58      5.20 o 
  -5  -1   8      110.37      116.89      3.62 o 
  -4  -1   8       31.48       28.44      1.82 o 
  -3  -1   8      216.17      219.97      6.41 o 
  -2  -1   8        3.58        3.76      2.28 o 
  -1  -1   8       29.76       28.11      4.33 o 
   0  -1   8        0.71        2.51      2.64 o 
   1  -1   8       10.07       11.81      3.31 o 
   2  -1   8       30.23       30.42      4.70 o 
   3  -1   8        0.61        1.23      3.05 o 
   4  -1   8       27.69       28.48      5.30 o 
 -10   0   8        1.59        1.53      2.32 o 
  -9   0   8        5.30       -0.27      1.93 o 
  -8   0   8       12.25       17.75      3.26 o 
  -7   0   8        2.00        3.17      2.13 o 
  -6   0   8        0.00       -0.79      1.87 o 
  -5   0   8       74.82       72.44      2.67 o 
  -4   0   8      160.83      166.72      6.03 o 
  -3   0   8       82.78       77.89      4.17 o 
  -2   0   8      552.12      549.86     13.11 o 
  -1   0   8      448.86      438.92      9.56 o 
   0   0   8       76.60       89.34      4.55 o 
   1   0   8        0.01        0.00      1.16 o 
   2   0   8       28.31       30.64      7.30 o 
   3   0   8        8.06       13.29      2.77 o 
 -10   1   8        7.92        6.35      2.99 o 
  -9   1   8        3.92        6.60      3.61 o 
  -8   1   8       58.36       60.20      9.88 o 
  -7   1   8        1.26        3.83      2.35 o 
  -6   1   8       64.58       62.92      4.93 o 
  -5   1   8       76.60       77.48      4.50 o 
  -4   1   8       33.42       35.75      3.71 o 
  -3   1   8      139.32      145.61      4.10 o 
  -2   1   8        0.04        0.54      1.25 o 
  -1   1   8       40.36       43.08      3.46 o 
   0   1   8        0.89        3.29      1.95 o 
   1   1   8        8.08       15.49      2.53 o 
   2   1   8       11.77        8.24      2.99 o 
 -10   2   8        0.04        0.77      2.85 o 
  -9   2   8        2.72       -1.23      3.30 o 
  -8   2   8        3.07        1.44      2.38 o 
  -7   2   8      127.46      126.14      6.99 o 
  -6   2   8       92.21       85.22      5.77 o 
  -5   2   8       49.30       53.81      4.03 o 
  -4   2   8        8.20        9.72      2.54 o 
  -3   2   8      109.18      110.54      4.26 o 
  -2   2   8       12.66       11.08      2.07 o 
  -1   2   8       25.56       24.31      2.66 o 
   0   2   8        1.68       20.62      3.76 o 
   1   2   8       24.02       30.19      4.38 o 
   2   2   8       95.62      102.12      9.30 o 
 -10   3   8        4.39        3.34      2.89 o 
  -9   3   8       30.48       34.41      4.92 o 
  -8   3   8       10.67       29.49     18.03 o 
  -7   3   8       23.21       20.64      4.00 o 
  -6   3   8      172.84      172.77      6.88 o 
  -5   3   8       41.42       39.88      3.80 o 
  -4   3   8      135.30      138.66      6.10 o 
  -3   3   8       40.92       41.41      3.03 o 
  -2   3   8        0.61        1.67      1.71 o 
  -1   3   8       13.20       11.10      2.38 o 
   0   3   8        2.40        3.73      2.07 o 
   1   3   8       13.68       20.83      5.34 o 
  -9   4   8       12.33       24.49      5.12 o 
  -8   4   8       24.73       24.77      5.61 o 
  -7   4   8      144.18      124.42      9.41 o 
  -6   4   8        7.44       10.59      5.34 o 
  -5   4   8       43.64       50.11      4.23 o 
  -4   4   8       14.20       18.66      5.28 o 
  -3   4   8       18.28       20.80      3.05 o 
  -2   4   8       26.53       31.52      2.85 o 
  -1   4   8        0.39        1.45      1.87 o 
  -8   5   8        0.81        4.81      3.78 o 
  -7   5   8       37.87       47.81      8.24 o 
  -6   5   8       13.90       17.13      3.61 o 
  -5   5   8        0.45        4.32      2.36 o 
  -4   5   8       67.69       82.91      5.93 o 
  -3   5   8       18.50       15.22      4.80 o 
  -2   5   8        7.80       12.24      3.32 o 
  -2 -10   9        1.83        1.33      1.55 o 
  -1 -10   9        0.94        1.37      1.70 o 
   0 -10   9        0.52        2.29      1.63 o 
  -5  -9   9       13.71       14.17      2.26 o 
  -4  -9   9       15.35       16.18      2.35 o 
  -3  -9   9       27.73       33.44      2.82 o 
  -2  -9   9       13.98       18.53      3.74 o 
  -1  -9   9       54.15       55.56      6.44 o 
   0  -9   9        7.96        6.01      2.49 o 
   1  -9   9      124.83      118.82      4.39 o 
   2  -9   9        4.46        8.31      3.11 o 
  -6  -8   9        6.42        7.22      2.82 o 
  -5  -8   9       25.83       28.41      3.30 o 
  -4  -8   9       10.07        6.36      1.78 o 
  -3  -8   9       58.54       55.84      3.02 o 
  -2  -8   9       56.13       57.63      3.57 o 
  -1  -8   9        0.26        0.96      1.35 o 
   0  -8   9       16.57       10.40      2.39 o 
   1  -8   9       17.17       21.96      4.62 o 
   2  -8   9       11.66       12.61      3.03 o 
   3  -8   9        2.25        3.13      2.98 o 
  -7  -7   9      150.94      162.63      4.82 o 
  -6  -7   9        4.87        5.44      1.73 o 
  -5  -7   9       13.59       16.08      2.62 o 
  -4  -7   9       28.85       30.49      2.40 o 
  -3  -7   9       90.11       85.83      3.41 o 
  -2  -7   9       76.19       68.18      3.63 o 
  -1  -7   9        5.60        4.44      1.82 o 
   0  -7   9      158.34      170.08      5.17 o 
   1  -7   9       15.70       15.31      2.99 o 
   2  -7   9        2.03        3.08      2.55 o 
   3  -7   9        1.80        0.02      2.47 o 
  -8  -6   9       59.21       72.39      3.31 o 
  -7  -6   9        0.05       -0.43      1.28 o 
  -6  -6   9      328.18      317.76      7.40 o 
  -5  -6   9       67.76       73.42      2.85 o 
  -4  -6   9      105.65       98.25      4.70 o 
  -3  -6   9      172.70      155.45      7.20 o 
  -2  -6   9        6.67        4.68      1.48 o 
  -1  -6   9       26.30       39.13      4.41 o 
   0  -6   9       26.74       21.94      2.60 o 
   1  -6   9      134.21      122.44      6.15 o 
   2  -6   9        4.70        7.47      2.42 o 
   3  -6   9        0.09        3.99      4.09 o 
  -8  -5   9        0.02        0.68      2.03 o 
  -7  -5   9       49.72       60.97      4.22 o 
  -6  -5   9      157.11      156.66      5.02 o 
  -5  -5   9      157.73      152.38      5.55 o 
  -4  -5   9        0.05       -0.26      1.49 o 
  -3  -5   9      240.55      233.33      6.55 o 
  -2  -5   9        6.69       10.97      2.72 o 
  -1  -5   9      611.21      575.38     13.70 o 
   0  -5   9        4.97        2.43      2.38 o 
   1  -5   9       20.89       20.50      4.08 o 
   2  -5   9        6.63        6.62      4.01 o 
   3  -5   9        1.51       -0.25      4.38 o 
  -9  -4   9        6.93       12.56      4.68 o 
  -8  -4   9      156.91      153.06      6.62 o 
  -7  -4   9      117.59      112.69      5.59 o 
  -6  -4   9        2.11        4.34      1.84 o 
  -5  -4   9      150.29      142.02      5.27 o 
  -4  -4   9      361.83      355.15      8.30 o 
  -3  -4   9        7.98        8.20      3.30 o 
  -2  -4   9      159.43      157.77      6.04 o 
  -1  -4   9      304.31      269.79      8.71 o 
   0  -4   9       23.22       24.04      3.66 o 
   1  -4   9       31.36       24.28      4.55 o 
   2  -4   9      108.13       94.61      8.10 o 
   3  -4   9       59.24       64.11     10.57 o 
  -9  -3   9       85.07      102.47      5.26 o 
  -8  -3   9        9.14        5.62      2.37 o 
  -7  -3   9       47.80       48.24      3.88 o 
  -6  -3   9       88.61       92.91      3.80 o 
  -5  -3   9        0.44        2.95      2.74 o 
  -4  -3   9       81.52       84.13      5.99 o 
  -3  -3   9       15.38       19.79      3.31 o 
  -2  -3   9       91.07       51.01      8.36 o 
  -1  -3   9        0.56       -0.76      1.65 o 
   0  -3   9        0.99        1.05      2.14 o 
   1  -3   9        1.48        1.09      2.40 o 
   2  -3   9        3.96        1.07      3.88 o 
   3  -3   9        5.11        3.80      3.18 o 
 -10  -2   9       25.33       29.25      3.95 o 
  -9  -2   9       98.58       88.31      4.87 o 
  -8  -2   9       13.03       19.89      3.24 o 
  -7  -2   9      116.43      107.99      5.85 o 
  -6  -2   9      178.97      165.85      5.70 o 
  -5  -2   9       10.38       10.20      2.19 o 
  -4  -2   9        5.43        4.38      2.26 o 
  -3  -2   9      134.05      132.54      3.79 o 
  -2  -2   9       33.22       32.65      2.30 o 
  -1  -2   9      581.02      547.15      9.22 o 
   0  -2   9        1.44       -0.44      2.56 o 
   1  -2   9      100.00       86.05      6.29 o 
   2  -2   9        4.61        2.19      3.12 o 
   3  -2   9        7.55        5.93      3.05 o 
 -10  -1   9        9.43        5.50      2.70 o 
  -9  -1   9       13.13       12.60      3.29 o 
  -8  -1   9       24.34       27.86      4.33 o 
  -7  -1   9        9.89        8.69      2.77 o 
  -6  -1   9       12.27        9.95      2.22 o 
  -5  -1   9        0.05        1.16      1.53 o 
  -4  -1   9      156.96      156.09      8.83 o 
  -3  -1   9        5.69        4.23      2.62 o 
  -2  -1   9       28.48       31.46      5.19 o 
  -1  -1   9      238.75      202.53      7.77 o 
   0  -1   9       19.83       20.07      3.77 o 
   1  -1   9        0.01       -3.08      2.87 o 
   2  -1   9        7.54        9.40      4.17 o 
 -10   0   9       16.59       20.74      4.84 o 
  -9   0   9        0.90        6.41      4.25 o 
  -8   0   9       87.75       85.10      5.44 o 
  -7   0   9       32.85       37.84      4.27 o 
  -6   0   9        0.81        3.55      1.76 o 
  -5   0   9      116.12      106.01      5.06 o 
  -4   0   9       32.99       39.11      5.63 o 
  -3   0   9      669.48      654.84     14.46 o 
  -2   0   9       11.04       13.04      4.19 o 
  -1   0   9       59.89       66.02      4.26 o 
   0   0   9      251.76      238.60      7.54 o 
   1   0   9       17.58       15.32      3.07 o 
   2   0   9        4.56        5.48      2.90 o 
 -10   1   9        0.22        0.46      3.30 o 
  -9   1   9       35.67       36.18      5.78 o 
  -8   1   9        5.29        8.26      3.14 o 
  -7   1   9        0.05        1.42      2.40 o 
  -6   1   9       86.60       87.63      5.08 o 
  -5   1   9       34.73       34.76      3.84 o 
  -4   1   9       23.70       25.63      3.28 o 
  -3   1   9      274.61      271.76      7.08 o 
  -2   1   9        0.03        1.22      1.86 o 
  -1   1   9       54.57       61.43      7.33 o 
   0   1   9       23.38       27.39      3.76 o 
   1   1   9        0.19        1.47      2.33 o 
  -9   2   9        0.82       13.88     10.74 o 
  -8   2   9        5.21        8.86      3.09 o 
  -7   2   9       41.28       54.55      6.12 o 
  -6   2   9      182.83      185.04      9.91 o 
  -5   2   9      203.50      205.97      7.47 o 
  -4   2   9       25.53       36.33      4.32 o 
  -3   2   9        6.60        7.54      3.54 o 
  -2   2   9        2.62        6.55      2.16 o 
  -1   2   9        3.89        7.84      2.30 o 
   0   2   9        8.24        3.94      2.40 o 
  -9   3   9       17.86       20.57      4.42 o 
  -8   3   9        9.46       18.56      8.37 o 
  -7   3   9        4.11        5.60      2.31 o 
  -6   3   9       98.79      101.06      5.79 o 
  -5   3   9       22.49       19.36      4.66 o 
  -4   3   9      190.64      190.02      7.37 o 
  -3   3   9        0.17        3.04      4.68 o 
  -2   3   9       34.84       36.75      4.44 o 
  -1   3   9        8.07       13.94      2.58 o 
  -8   4   9        0.68        8.99      8.61 o 
  -7   4   9       29.65       28.24      4.49 o 
  -6   4   9        0.00        1.53      2.35 o 
  -5   4   9      109.33      109.75      6.70 o 
  -4   4   9       54.49       68.90      6.46 o 
  -3   4   9       70.33       83.88      8.42 o 
  -4  -9  10       16.79       17.46      3.03 o 
  -3  -9  10       42.65       51.19      3.15 o 
  -2  -9  10        9.35       11.73      1.94 o 
  -1  -9  10       52.67       52.96      6.80 o 
   0  -9  10        0.28       -0.68      2.69 o 
  -5  -8  10       11.89       12.51      2.13 o 
  -4  -8  10       66.57       59.82      6.84 o 
  -3  -8  10        0.08        1.55      3.04 o 
  -2  -8  10       64.96       71.69      5.62 o 
  -1  -8  10       27.49       38.78      3.42 o 
   0  -8  10       29.02       35.50      3.88 o 
   1  -8  10        3.51        4.27      3.58 o 
  -7  -7  10        4.03        2.50      3.76 o 
  -6  -7  10      166.60      154.50      7.11 o 
  -5  -7  10      118.60      131.07      6.47 o 
  -4  -7  10       18.19       25.76      3.71 o 
  -3  -7  10        0.50        3.05      2.28 o 
  -2  -7  10       48.69       51.25      3.67 o 
  -1  -7  10       29.42       27.08      2.61 o 
   0  -7  10        1.03        1.35      3.08 o 
   1  -7  10       28.02       30.78      5.66 o 
   2  -7  10        1.92        1.08      3.93 o 
  -7  -6  10       77.89       83.50      5.91 o 
  -6  -6  10       26.43       22.01      3.46 o 
  -5  -6  10        0.29        0.05      2.31 o 
  -4  -6  10       71.92       78.89      4.51 o 
  -3  -6  10      105.43       99.94      5.22 o 
  -2  -6  10        7.85        6.21      2.18 o 
  -1  -6  10       64.49       54.35      5.47 o 
   0  -6  10        9.94        5.77      3.32 o 
   1  -6  10       17.70       14.42      5.18 o 
   2  -6  10       72.04       84.89     11.08 o 
  -8  -5  10      141.81      144.08      6.04 o 
  -7  -5  10       47.41       49.20      5.52 o 
  -6  -5  10       19.65       23.89      3.35 o 
  -5  -5  10        1.28        3.33      2.29 o 
  -4  -5  10        7.76       12.39      2.51 o 
  -3  -5  10      389.69      367.38     11.69 o 
  -2  -5  10      167.41      159.23      9.10 o 
  -1  -5  10       94.95       92.28      6.34 o 
   0  -5  10       72.05       80.11      6.01 o 
   1  -5  10        1.53        0.46      3.42 o 
   2  -5  10       23.87       22.87      5.42 o 
  -9  -4  10        2.60        5.75      4.10 o 
  -8  -4  10        3.72        2.24      2.42 o 
  -7  -4  10       44.94       47.03      4.64 o 
  -6  -4  10       33.61       34.81      3.95 o 
  -5  -4  10       75.09       82.95      6.45 o 
  -4  -4  10       51.48       61.93      6.07 o 
  -3  -4  10      595.82      552.12     14.98 o 
  -2  -4  10       62.10       65.61      8.93 o 
  -1  -4  10        4.11        3.97      2.71 o 
   0  -4  10        0.01       -4.08      3.44 o 
   1  -4  10        0.35       -0.11      3.14 o 
   2  -4  10       39.90       47.71      6.73 o 
  -9  -3  10       18.12        9.65      2.77 o 
  -8  -3  10       31.41       37.94      4.83 o 
  -7  -3  10        4.56       -0.91      2.70 o 
  -6  -3  10      222.25      212.40      8.85 o 
  -5  -3  10       62.27       72.93      6.36 o 
  -4  -3  10       30.38       41.13      4.91 o 
  -3  -3  10       14.54       18.50      4.39 o 
  -2  -3  10       56.07       62.55      7.21 o 
  -1  -3  10      300.92      304.30      9.79 o 
   0  -3  10       11.16        6.58      3.50 o 
   1  -3  10       11.03       11.51      3.65 o 
   2  -3  10        1.84        4.82      5.35 o 
  -9  -2  10        0.12       -0.75      2.66 o 
  -8  -2  10       36.59       31.29      4.35 o 
  -7  -2  10       20.18       17.55      2.97 o 
  -6  -2  10       95.80       85.78      5.98 o 
  -5  -2  10        5.43        6.82      2.66 o 
  -4  -2  10        0.23        2.12      2.68 o 
  -3  -2  10      105.11      103.54      5.42 o 
  -2  -2  10       10.24       22.98      8.22 o 
  -1  -2  10       64.55       64.22      5.58 o 
   0  -2  10        0.21        0.84      2.82 o 
   1  -2  10        0.05        1.83      3.08 o 
  -9  -1  10        5.47        4.73      2.54 o 
  -8  -1  10        0.07        6.32      2.74 o 
  -7  -1  10       54.93       63.27      4.16 o 
  -6  -1  10       95.49      107.61      6.37 o 
  -5  -1  10       38.67       45.65      6.28 o 
  -4  -1  10       36.51       40.19      6.00 o 
  -3  -1  10      599.20      560.35     18.19 o 
  -2  -1  10       32.23       33.49      5.94 o 
  -1  -1  10       28.80       17.39      5.33 o 
   0  -1  10        0.00        3.38      3.02 o 
   1  -1  10        0.00        3.43      2.29 o 
  -9   0  10        1.94        4.78      3.84 o 
  -8   0  10        1.76        3.68      2.54 o 
  -7   0  10        2.28        2.70      2.05 o 
  -6   0  10       24.06       29.46      5.50 o 
  -5   0  10      137.09      127.18      8.35 o 
  -4   0  10       20.74       23.71      5.22 o 
  -3   0  10       18.60       26.14      5.36 o 
  -2   0  10        1.63       -0.25      3.49 o 
  -1   0  10       17.90       14.03      3.82 o 
   0   0  10       40.51       54.10      4.92 o 
  -9   1  10       51.21       60.69      5.96 o 
  -8   1  10        3.91        2.53      2.76 o 
  -7   1  10        7.17        8.53      2.62 o 
  -6   1  10       36.13       38.30      5.80 o 
  -5   1  10      331.49      319.69     13.25 o 
  -4   1  10        3.49        6.46      3.93 o 
  -3   1  10       76.41       81.48      7.65 o 
  -2   1  10       27.18       30.42      4.09 o 
  -1   1  10       32.15       42.07      3.91 o 
  -8   2  10       80.78       81.89      5.32 o 
  -7   2  10        6.33        6.78      2.30 o 
  -6   2  10       33.38       42.59      5.73 o 
  -5   2  10        0.29       -2.99      3.16 o 
  -4   2  10       83.38       86.74      7.55 o 
  -3   2  10        8.72        9.25      4.39 o 
  -2   2  10       12.81       16.27      2.70 o 
  -7   3  10       34.87       37.82      3.95 o 
  -6   3  10       88.52       89.63      5.37 o 
  -5   3  10       59.83       65.08      7.10 o 
  -4   3  10       22.27       28.62      5.42 o 
  -4  -8  11        8.18       11.70      3.36 o 
  -3  -8  11       50.18       67.58      4.79 o 
  -2  -8  11       43.50       57.49      4.63 o 
  -1  -8  11        8.48       13.51      3.13 o 
   0  -8  11       21.39       17.60      2.84 o 
  -6  -7  11       29.31       39.15      4.84 o 
  -5  -7  11        0.00       -3.06      2.57 o 
  -4  -7  11       91.16       83.92      5.37 o 
  -3  -7  11      110.88      112.54      9.23 o 
  -2  -7  11       25.76       33.33      5.74 o 
  -1  -7  11        4.54        2.48      2.95 o 
   0  -7  11       25.91       21.30      4.75 o 
  -7  -6  11      100.63      104.29      5.59 o 
  -6  -6  11        0.00        2.55      2.91 o 
  -5  -6  11        7.94        9.56      3.13 o 
  -4  -6  11       53.98       57.80      6.32 o 
  -3  -6  11       87.15       81.83      5.21 o 
  -2  -6  11       30.20       36.49      6.99 o 
  -1  -6  11        0.63        0.80      3.02 o 
   0  -6  11        3.20        1.35      3.23 o 
   1  -6  11        2.06        6.77      4.62 o 
  -7  -5  11        3.61        4.93      2.54 o 
  -6  -5  11      107.56      107.89      7.33 o 
  -5  -5  11       21.50       24.94      4.78 o 
  -4  -5  11      106.26       86.72      6.68 o 
  -3  -5  11       58.58       61.88      6.12 o 
  -2  -5  11      174.74      184.83     10.56 o 
  -1  -5  11       44.28       50.23      7.32 o 
   0  -5  11       89.82      101.03      6.75 o 
   1  -5  11        5.41        3.59      4.49 o 
  -8  -4  11        1.05        7.08      5.04 o 
  -7  -4  11       24.01       22.46      4.75 o 
  -6  -4  11        4.83        9.05      3.64 o 
  -5  -4  11      192.29      184.25     10.49 o 
  -4  -4  11       30.32       32.71      6.09 o 
  -3  -4  11      133.74      134.09      8.10 o 
  -2  -4  11       36.87       42.78      7.00 o 
  -1  -4  11      163.91      157.51      9.24 o 
   0  -4  11        5.57        7.65      3.33 o 
   1  -4  11       44.06       52.90      6.92 o 
  -8  -3  11        7.03        2.84      3.25 o 
  -7  -3  11       55.83       66.74      6.65 o 
  -6  -3  11       47.27       59.11      6.31 o 
  -5  -3  11       74.01       77.38      6.19 o 
  -4  -3  11       17.14       11.69      4.44 o 
  -3  -3  11       80.03       68.89     14.51 o 
  -2  -3  11       60.23       66.92      7.12 o 
  -1  -3  11       13.24       27.34      6.53 o 
   0  -3  11       19.45       19.15      4.95 o 
  -8  -2  11      138.87      107.06      7.23 o 
  -7  -2  11        5.62        6.80      3.22 o 
  -6  -2  11        6.02        7.63      2.96 o 
  -5  -2  11        0.97        2.96      3.45 o 
  -4  -2  11        0.06       -5.54      2.99 o 
  -3  -2  11       42.61       48.41      7.11 o 
  -2  -2  11        0.87       -0.14      4.02 o 
  -1  -2  11        0.73       -0.70      2.67 o 
   0  -2  11        0.07       -0.78      2.98 o 
  -8  -1  11        1.07       -1.46      2.31 o 
  -7  -1  11        3.35        9.64      4.46 o 
  -6  -1  11       17.92       17.17      5.00 o 
  -5  -1  11      371.53      364.32     14.73 o 
  -4  -1  11        6.64        2.80      3.66 o 
  -3  -1  11       31.09       30.99      7.90 o 
  -2  -1  11       29.69       40.43      6.87 o 
  -1  -1  11        0.66       -0.51      2.79 o 
  -8   0  11        1.06       -1.20      3.57 o 
  -7   0  11       42.19       66.85      8.93 o 
  -6   0  11        0.01        1.83      3.79 o 
  -5   0  11      143.42      122.76     15.84 o 
  -4   0  11       10.89       13.23      4.58 o 
  -3   0  11        0.09        0.79      3.61 o 
  -2   0  11        8.49       11.78      3.65 o 
  -7   1  11      108.74      101.17      8.25 o 
  -6   1  11       88.02       92.34      8.00 o 
  -5   1  11       16.87       22.27      5.47 o 
  -4   1  11        5.76        9.69      4.38 o 
  -3   1  11       52.51       52.25      7.45 o 
  -4  -7  12        2.93        6.16      3.01 o 
  -3  -7  12        2.45        9.44      3.49 o 
  -2  -7  12       15.23       11.09      3.67 o 
  -6  -6  12        0.70        8.96      3.89 o 
  -5  -6  12       50.54       55.40      6.36 o 
  -4  -6  12        4.05       16.05      3.87 o 
  -3  -6  12        1.07        0.17      3.53 o 
  -2  -6  12      165.71      174.67      8.25 o 
  -1  -6  12        1.36        6.96      3.49 o 
  -6  -5  12        0.17        4.88      3.34 o 
  -5  -5  12      134.60      127.40      7.82 o 
  -4  -5  12        4.55        2.36      3.92 o 
  -3  -5  12       90.16      114.96      9.25 o 
  -2  -5  12       42.81       51.38      5.61 o 
  -1  -5  12        0.03        2.83      3.14 o 
  -7  -4  12       21.10       23.03      7.49 o 
  -6  -4  12        9.17       10.97      4.36 o 
  -5  -4  12        8.70        9.78      3.40 o 
  -4  -4  12       32.64       39.52      6.40 o 
  -3  -4  12       85.51       65.07     18.69 o 
  -2  -4  12       49.88       23.16      7.24 o 
  -1  -4  12      115.28      115.22     11.56 o 
  -7  -3  12      133.35      129.59      8.04 o 
  -6  -3  12        5.81        9.36      3.49 o 
  -5  -3  12        6.62        2.29      3.81 o 
  -4  -3  12       46.80       59.55      6.44 o 
  -3  -3  12        0.49       24.14      5.40 o 
  -2  -3  12       13.49       12.24      4.68 o 
  -7  -2  12       58.24       69.57      6.63 o 
  -6  -2  12       19.46       25.13     10.41 o 
  -5  -2  12       16.53       12.03      4.59 o 
  -4  -2  12        1.15        1.41      3.74 o 
  -3  -2  12       27.21       27.37      6.13 o 
  -2  -2  12       49.88       63.21      8.48 o 
  -7  -1  12       63.20       68.39      8.36 o 
  -6  -1  12       11.80       15.85      5.09 o 
  -5  -1  12       79.83       77.79      7.68 o 
  -4  -1  12       25.34       30.87      8.99 o 
  -3  -1  12       29.03       20.85      5.46 o 
                                                 
